# Supplementary material for: From fangs to antidotes: A scoping review on snakebite burden, species, and antivenoms in the Eastern Mediterranean Region
Source: PLoS Negl Trop Dis. 2024 Jul 31;18(7):e0012200. doi: 10.1371/journal.pntd.0012200 (PMC11335162; doi:10.1371/journal.pntd.0012200)
Supplement: S3 Supplement — (XLSX) [file pntd.0012200.s003.xlsx]

## Sheet: Included
Article title	Country	Language	Year	Type of publication	Journal/conference name	Type of study	Study aims	Cases (total)	Cases (included)	Deaths	Sequelae	Type of sequalae	Snake identification method(s)		Offending snakes (Species or genus or family)						ASV administered (Yes/No/Unclear)	N of cases receiving ASV	Antivenom(s) used			Manufacturer		First author	Academic affiliation of 1st author	2nd affiliation of 1st (if applicable)	Other academic affiliations (of the other authors)							International author(s)	Reference number
A case of envenoming by a Persian false-horned viper Pseudocerastes persicus (Duméril, Bibron & Duméril, 1854) (Serpentes: Viperidae) in Southeastern Iran	Iran	English	2023	Journal article	Toxicon	Case report/ case series	Case report/series	1	1	0	0	None	Snake handler		Pseudocerastes persicus						Yes	1	Razi Antivenin			Razi Vaccine and Serum Research Institute		Seyed Mahdi Kazemi	Zagros Herpetological Institute	Islamic Azad University	Pasteur Institute of Iran	University of Oxford						Yes	1
A case of ischaemic stroke following cerastes cerastes snake bite in Libya‏	Libya	English	2020	Journal article	African Journal of Neurological Sciences	Case report/ case series	Case report/series	1	1	0	1	Motor aphasia and hemiplegia	Not clear/mentioned		Cerastes cerastes						Unclear	?	// //			// //		Selin Ozen	Başkent University									Yes	2
A Case Report of a Lebanon Viper (Montivipera bornmuelleri) Envenomation in a Child	Lebanon	English	2022	Journal article	Clinical Practice and Cases in Emergency Medicine	Case report/ case series	Case report/series	1	1	0	0	None	Snake body examination		Montivipera bornmuelleri						Yes	1	Antivenom-2			Scientific Studies and Research Center		Faysal Tabbara	American University of Beirut		Emory University							Yes	3
A Horned Viper Bite Victim with PRES	Libya	English	2017	Journal article	Case Reports in Neurological Medicine	Case report/ case series	Case report/series	1	1	0	1	Visual impairment	Not clear/mentioned		Cerastes cerastes						Yes	1	a polyvalent			// //		Ahmed Mustafa Ibrahim	Alexandria University									No	4
À propos de trois observations d’envenimations vipérines graves au Maroc	Morocco	French	2008	Journal article	Annales françaises d'anesthésie et de réanimation	Case report/ case series	Case report/series	3	3	1	0	None	Not clear/mentioned		Cerastes						Yes	3	Bitis-Echis-Naja	FAV-Afrique		// //		M. Chani	Hopital militaire Moulay-Ismail		Cinquième Hôpital Militaire	HIA Val-de-Grâce						Yes	5
A propos du premier cas d’envenimation grave par Daboia mauritanica traite´e au Maroc par le nouvel antivenin : Inoserp MENA	Morocco	French	2019	Conference abstract	Actualités du Pharo	Case report/ case series	Case report/series	1	1	0	0	None	Not clear/mentioned		Daboia mauritanica						Yes	1	Inoserp MENA			// //		Fouad Chafiq	Centre Anti Poison et de Pharmacovigilance du Maroc									No	6
A rare complication of viper envenomation: cardiac failure. A case report	Tunisia	French	2017	Journal article	Médecine et Santé Tropicales	Case report/ case series	Case report/series	1	1	0	1	Amputation	Description/self-identification		Viper						Unclear	?	// //			// //		K. Chara	University Hospital Habib Bourguiba Sfax									No	7
A rare snake bite in a child and its treatment process with regards to renal function	Iran	English	2017	Journal article	Journal of Nephropharmacology	Case report/ case series	Case report/series	1	1	0	0	None	/// ///		// //						Yes	1	a polyvalent			// //		Peyman Astaraki	Lorestan University of Medical Sciences		Ilam University of Medical Sciences							No	8
A Retrospective Study of Acute Renal Failure in Children: Its Incidence, Etiology, Complications and Prognosis	Somalia	English	2017	Journal article	Cureus	Prospective facility-based	Renal complications	9	9	1	1	Biochemical abnormality	/// ///		// //						Unclear	?	// //			// //		Santhosh Puthiyakunnon	Southern Medical University		Hargeysa Group Hospital							Yes	9
A STUDY OF NINETY SNAKE BITE CASES AT PAKISTAN AIR FORCE (PAF) HOSPITAL, SHORKOT, PAKISTAN	Pakistan	English	2015	Journal article	Pakistan Armed Forces Medical Journal	Prospective facility-based	Snake bites	90	90	0	?	Unclear	Snake body examination		scaled viper	cobra	krait				Yes	52	// //			// //		Naveed Asif	Armed Forces Institute of Pathology		Pakistan Naval Ship Hospital Karachi	Combined Military Hospital Kharian						No	10
A study of snakebite envenomation cases admitted to egyptian national poisoning center	Egypt	English	2017	Journal article	Acta Medica International	Retrospective facility-based	Snake bites	87	87	0	?	Unclear	Clinical/laboratory findings		Elapidae	Viper	Nonvenomous				Yes	51	Egyptian polyvalent antisnake venom			Egyptian Organization Biological products and vaccines (VACSERA)		Ahmed Salah Gouda	Cairo University									No	11
Abruptio placentae following snake bite in a Sudanese woman	Sudan	English	2005	Journal article	Saudi Medical Journal	Case report/ case series	Case report/series	1	1	0	0	None	/// ///		// //						Yes	1	a polyvalent			// //		Ishag Adam	New Halfa Teaching Hospital		University of Khartoum							No	12
Accident vasculaire cérébral hémorragique mortel suite à une envenimation par une vipère à corne en Tunisie	Tunisia	French	2015	Journal article	Pan African Medical Journal	Case report/ case series	Case report/series	1	1	1	0	None	Description/self-identification		Cerastes cerastes						Yes	1	FAV-Afrique			// //		Hassen Ben Ghezala	Medicine School of Tunis									No	13
Accident vasculaire cérébral ischémique à la suite d’une envenimation vipérine grave au Maroc, traitée par un antivenin inadapté	Morocco	French	2012	Journal article	Annales françaises d'anesthésie et de réanimation	Case report/ case series	Case report/series	1	1	0	0	None	Photography		Cerastes cerastes						Yes	1	FAV-Afrique			// //		M. Chani	Hôpital militaire d’instruction Mohammed V		Groupe Hospitalier Cochin-Port-Royal-Hôtel-Dieu							Yes	14
Accident vasculaire cérébral ischémique, complication inhabituelle d’une morsure de vipère: à propos d’un cas	Morocco	French	2022	Journal article	Pan African Medical Journal	Case report/ case series	Case report/series	1	1	1	0	None	Description/self-identification		Cerastes cerastes						Yes	1	FAV-Afrique			// //		Mouhssine Assamadi	Cadi Ayyad University									No	15
Acute and Delayed Stress Symptoms Following Snakebite	Iran	English	2013	Journal article	Asia Pacific Journal of Medical Toxicology	Prospective facility-based	Acute stress disorder and post-traumatic stress disorder	71	53	0	2	Chronic PTSD	/// ///		// //						Yes	48	// //			// //		Hamid Khosrojerdi	Mashhad University of Medical Sciences		Mazandaran University of Medical Sciences							No	16
Acute Kidney Injury Secondary To Snake Bite In Patients Presenting To A Tertiary Care Hospital	Pakistan	English	2018	Journal article	Journal of Bahria University Medical and Dental College	Prospective facility-based	Snakebite-induced renal complications	112	112	?	?	Unclear	/// ///		// //						Unclear	?	// //			// //		Harish Kumar	Jinnah Postgraduate Medical Center		Hamdard College of Medicine and Dentistry	College of Physicians and Surgeons Pakistan						No	17
Acute Myocardial Infarction (AMI) Treated with Snake Antivenom	Qatar	English	2021	Journal article	Case Reports in Emergency Medicine	Case report/ case series	Case report/series	1	1	0	0	None	/// ///		// //						Yes	1	a polyvalent			// //		Waleed Salem	Hamad Medical Corporation									No	18
Acute renal failure [ARF] following snake bite: a study of 35 cases	Pakistan	English	2000	Journal article	Journal of Nephrology and Urology	Retrospective facility-based	Snakebite-induced renal complications	35	35	6	?	Unclear	Description/self-identification		Echis carinatus	Daboia russelii					Yes	35	a polyvalent			// //		Rubina Naqvi	Dow Medical College									No	19
Acute renal failure and acute necrotizing pancreatitis after Echis carinatus sochureki bite, report of a rare complication from southern Iran	Iran	English	2011	Journal article	Prague Medical Report	Case report/ case series	Case report/series	1	1	0	0	None	Not clear/mentioned		Echis carinatus						Yes	1	Razi Antivenin			Razi Vaccine and Serum Research Institute		Mohammad Mahdi Sagheb	Shiraz University of Medical Sciences		Hormozgan University of Medical Sciences							No	20
Acute renal failure following the Saharan horned viper (Cerastes cerastes) bite	Morocco	English	2012	Journal article	Arab Journal of Nephrology and Transplantation	Case report/ case series	Case report/series	1	1	0	0	None	Not clear/mentioned		Cerastes cerastes						Yes	1	FAV-Afrique			Sanofi Pasteur		Driss Elkabbaj	Military Hospital Mohammed V		Faculty of Medicine and Pharmacy Mohammed V							No	21
Acute renal failure in viperidae snake bite victims	Pakistan	English	2006	Journal article	Biomedica	Prospective facility-based	Snakebite-induced renal complications	10	10	4	0	None	Not clear/mentioned		Viper						Yes	?	// //			// //		Asmat K. Ansari	Isra University									No	22
Acute renal failure in Yemeni patients	Yemen	English	2011	Journal article	Saudi Journal of Kidney Diseases and Transplantation	Prospective facility-based	Renal complications	2	2	0	?	Unclear	/// ///		// //						Unclear	?	// //			// //		Muhamed Al Rohani	Science and Technology University Hospital									No	23
An Epidemiologic and Clinical Study of Snake Bites during a Five-Year Period in Karoon, Iran	Iran	English	2018	Journal article	Asia Pacific Journal of Medical Toxicology	Retrospective facility-based	Snake bites	287	287	3	?	Unclear	Not identified		Not identified						Yes	287	// //			// //		Ghazal Hafezi	Ahvaz Jundishapur University of Medical Sciences									No	24
An Epidemiological Study of Patients with Snake Biting in the Health Centre of Bandar Mahshahr, SW Iran	Iran	English	2012	Journal article	Asian Journal of Animal and Veterinary Advances	Retrospective facility-based	Snake bites	190	190	?	?	Unclear	/// ///		// //						Unclear	?	// //			// //		Hamid Kassiri	Ahvaz Jundishapur University of Medical Sciences		Health Centre of Bandar Mahshar							No	25
Analysis of effectiveness of Iranian snake antivenom on Viper venom induced effects including analysis of immunologic biomarkers in the Echis carinatus sochureki envenomed victims	Iran	English	2019	Journal article	Toxicon	Prospective facility-based	ASV effectiveness/safety/cost	57	57	0	0	None	Snake body examination		Echis carinatus	Macrovipera lebetina					Yes	44	Razi Antivenin			Razi Vaccine and Serum Research Institute		Seyed Mostafa Monzavi	Mashhad University of Medical Sciences		AJA University of Medical Sciences							No	26
Antivenin remains effective against African Viperidae bites despite a delayed treatment	Djibouti	English	2011	Journal article	American Journal of Emergency Medicine	Retrospective facility-based	Snakebite envenoming	84	73	0	?	Unclear	Clinical/laboratory findings	Description/self-identification	Echis pyramidum	Bitis arietans					Yes	73	Bitis-Echis-Naja	FAV-Afrique		Pasteur Mérieux	Aventis-Pasteur	Sébastien Larréché	No affiliation		École du Val-de-Grâce	Département d'Epidémiologie et de Santé Publique Nord du Service de Santé des Armées	CHA Bouffard	Muséum National d'Histoire Naturelle	Hôpital d'Instruction des Armées Desgenettes			Yes	27
Arabian Levantine viper bite induces thrombocytopenia - a case report	Jordan	English	2022	Journal article	Journal of Medicine and Life	Case report/ case series	Case report/series	1	1	0	0	None	Snake body examination		Macrovipera Lebetina						Yes	1	// //			// //		Ayman Abukamar	King Hussein Medical City		The Hashemite University							No	28
Assessment of patients with snake bite and scorpion sting attending Poison Control Unit of Tanta University Hospital	Egypt	English	2021	Journal article	Tanta Medical Journal	Prospective facility-based	Animal bites	56	56	3	0	None	/// ///		// //						Yes	8	a polyvalent			// //		Basma A Mourad	Tanta University									No	29
[Association of ischemic and hemorrhagic cerebral stroke due to severe envenomation by the Sahara horned viper (Cerastes cerastes)]	Morocco	French	2013	Journal article	Bulletin de la Societe de Pathologie Exotique	Case report/ case series	Case report/series	1	1	0	0	None	Snake body examination		Cerastes cerastes						Yes	1	None			None		Younes Aissaoui	Cadi Ayyad University									No	30
Autotransfusion for a haemothorax complicating an Echis pyramidum envenomation in Republic of Djibouti	Djibouti	English	2017	Journal article	Transfusion Medicine	Case report/ case series	Case report/series	1	1	0	0	None	Description/self-identification	Clinical/laboratory findings	Echis pyramidum						Yes	1	FAV-Afrique			Sanofi Pasteur		François-Xavier Jean	Hôpital d'Instruction des Armées Desgenettes		Hôpital d’Instruction des Armées Bégin	Centre Hospitalo-Universitaire Cochin						Yes	31
Bilateral proptosis after snakebite: A case report	Pakistan	English	2021	Journal article	Indian Journal of Ophthalmology Case Reports	Case report/ case series	Case report/series	1	1	1	0	None	/// ///		// //						Yes	1	// //			// //		Sabah Eric	Sindh Institute of Ophthalmology and Visual Sciences									No	32
Bitis arietans envenomation in snake charmers in the Province of Tiznit, Morocco: First two case reports	Morocco	English	2014	Conference abstract	International Congress of the European Association of Poisons Centres and Clinical Toxicologists	Case report/ case series	Case report/series	10	2	0	0	None	Snake handler		Bitis arietans						Yes	1	FAV-Afrique			// //		Fouad Chafiq	Centre Anti Poison et de Pharmacovigilance du Maroc	Ibn Tofail University	Hassan Premier Hospital	University of Arizona	Rabat Scientific Institute	Faculty of Medicine and Pharmacy of Rabat				Yes	33
Brain death criteria; reconsideration after snake bite need	Pakistan	English	2009	Journal article	Professional Medical Journal	Case report/ case series	Case report/series	1	1	0	0	None	Not clear/mentioned		Cobra						Yes	1	a polyvalent			// //		Iftikhar Hussain	Pakistan Naval Station Rahat									No	34
Case of King Cobra bite in Kuwait: Ethical, public health and legal issues	Kuwait	English	2009	Conference abstract	Annual Health Sciences Poster Conference	Case report/ case series	Case report/series	1	1	0	0	None	Snake handler		King cobra						Yes	1	a polyvalent			// //		M. Al Tarrah	Al Amiri Hospital		Kuwait University							No	35
Case Report of Probable Desert Black Snake Envenomation in 22-Year-Old Male Causing Profound Weakness and Respiratory Distress	Iraq	English	2011	Journal article	Wilderness & Environmental Medicine	Case report/ case series	Case report/series	1	1	0	0	None	Photo catalogue		Walterinnesia morgani						Yes	1	Saudi Guard polyvalent anti-snake venom			Saudi National Antivenom and Vaccine Production Center		Cynthia Lauer	Martin Army Community Hospital		Eisenhower Army Medical Center	Tripler Army Medical Center						Yes	36
Case report: Acute myocardial infarction complicating a viper bite	Jordan	English	2001	Journal article	American Journal of Tropical Medicine and Hygiene	Case report/ case series	Case report/series	1	1	0	0	None	Description/self-identification		Daboia palaestinae						Yes	1	a polyvalent			Behringwerke AG		Abdallah M. Saadeh	Princess Basma Teaching Hospital	Jordan University of Science and Technology								No	37
Case report: Compartment syndrome secondary to a snakebite; To cut or not to cut?	Oman	English	2016	Journal article	Journal of Pediatric Surgery CASE REPORTS	Case report/ case series	Case report/series	1	1	0	0	None	/// ///		// //						Yes	1	a polyvalent			// //		Marwa Al-Azzawi	Sultan Qaboos University									No	38
Case Report: Recent Case Reports of Levant Blunt-Nosed Viper Macrovipera lebetina obtusa Snakebites in Iran	Iran	English	2021	Journal article	American Journal of Tropical Medicine and Hygiene	Case report/ case series	Case report/series	5	5	0	1	Amputation	Not clear/mentioned		Macrovipera Lebetina						Yes	5	Razi Antivenin			Razi Vaccine and Serum Research Institute		Seyed Mahdi Kazemi	Zagros Herpetological Institute		American University of the Middle East	Chinese Academy of Sciences	Minia University	Shenzhen University School of Medicine	University of Texas Health Science Center			Yes	39
Cerastes cerastes snakebite complicated by coagulopathy and cardiotoxicity with electrocardiographic changes	Qatar	English	2020	Journal article	Toxicon	Case report/ case series	Case report/series	1	1	0	0	None	Photography		Cerastes cerastes						Yes	1	Saudi Guard polyvalent anti-snake venom			Saudi National Antivenom and Vaccine Production Center		Almurtada Razok	Hamad Medical Corporation		Dresden International University							Yes	40
Challenges in the Management of an Echis coloratus Adult Snakebite Victim at a Tertiary Care Hospital: A Case Report	Saudi Arabia	English	2021	Journal article	American Journal of Case Reports	Case report/ case series	Case report/series	1	1	0	0	None	Photography		Echis coloratus						Yes	1	// //			Saudi National Antivenom and Vaccine Production Center		Ahmed Abdeldayem	Prince Mohamed Bin Abdulaziz Hospital	King Abdullah International Medical Research Center								No	41
Challenges of managing snakebite envenomation in a deployed setting	Afghanistan	English	2013	Journal article	Journal of the Royal Army Medical Corps	Case report/ case series	Case report/series	4	4	0	0	None	Not identified		Not identified						Yes	4	a polyvalent			// //		Christopher Johnson	School of Anaesthetics and Intensive Care Medicine	201 (Northern) Field Hospital	Derriford Hospital	10th Combat Support Hospital	Frimley Park Hospital	Royal Centre for Defence Medicine	Imperial College			Yes	42
Chemical Incident Surveillance Monthly Report Jan-May 2022	Lebanon	English	2022	Governmental report	///	National registry-based	Poisoning	4	4	0	?	Unclear	/// ///		///						Unclear	?	///			///		/// ///	Epidemiological Surveillance Program									/	43
Clinical and Laboratory Findings and Prognosis of Snake and Scorpion Bites in Children under 18 Years of Age in Southern Iran in 2018-19	Iran	English	2021	Journal article	International Journal of Pediatrics	Retrospective facility-based	Animal bites	22	22	0	0	None	/// ///		// //						Unclear	?	// //			// //		Gholamreza Soleimani	Zahedan University of Medical Sciences		Tehran University of Medical Sciences	Shiraz University of Medical Sciences						No	44
Clinical course and outcome of snake envenomation at a hospital in Karachi	Pakistan	English	2010	Journal article	Singapore Medical Journal	Prospective facility-based	Snake bites	80	80	5	3	Gangrene	/// ///		// //						Yes	80	a polyvalent			National Institute of Health - Islamabad		K Mahmood	Civil Hospital Karachi	Dow University of Health Sciences								No	45
Clinical effects and antivenom use for snake bite victims treated at three US hospitals in Afghanistan	Afghanistan	English	2013	Journal article	Wilderness & Environmental Medicine	Retrospective facility-based	Snake bites	17	17	0	0	None	Photo catalogue		Pseudocerastes persicus	Echis carinatus	Naja oxiana				Yes	10	Razi Antivenin	Favirept		Razi Vaccine and Serum Research Institute	Sanofi Pasteur	Jason D. Heiner	University of Washington	San Antonio Military Medical Center	Madigan Army Medical Center	Womack Army Medical Center						Yes	46
Clinical features of snake bite in southern Iran	Iran	English	2011	Journal article	Tropical Doctor	Retrospective facility-based	Snake bites	150	150	1	0	None	/// ///		// //						Yes	150	// //			// //		Mohammad Mahdi Sagheb	Shiraz University of Medical Sciences		Hormozgan University of Medical Sciences							No	47
Clinical Manifestations of Poisonous Snake Bite and its Management in a Referral Hospital	Pakistan	English	2003	Journal article	International Journal of Agriculture And Biology	Prospective facility-based	Snakebite envenoming	152	93	3	0	None	/// ///		// //						Yes	93	// //			// //		M. Mohsin Rana	Mujahid Hospital		Allied Hospital	Rehman Hospital						No	48
CLINICAL SPECTRUM OF SNAKE BITE AND THERAPEUTIC CHALLENGES	Pakistan	English	2008	Journal article	Pakistan Armed Forces Medical Journal	Prospective facility-based	Snake bites	50	50	1	?	Unclear	/// ///		// //						Yes	35	a polyvalent			// //		Muhammad Zubair Sheikh	Azad Kashmir Combined Military Hospital Rawalakot		Combined Military Hospital Sibi							No	49
Clinicoepidemiological Study of Snakebite in Multan	Pakistan	English	2004	Journal article	Annals of King Edward Medical University	Prospective facility-based	Snake bites	100	100	6	4	Disability	/// ///		// //						Yes	?	a polyvalent			// //		Muhammad Aftab Akbar	Nishtar Medical College									No	50
Cobra snakebite mimicking brain death treated with a novel combination of polyvalent snake antivenom and anticholinesterase	Saudi Arabia	English	2020	Journal article	American Journal of Emergency Medicine	Case report/ case series	Case report/series	1	1	0	0	None	Description/self-identification		Cobra						Yes	1	a polyvalent			Saudi National Antivenom and Vaccine Production Center		Musa S. ALfaifi	Aseer Central Hospital		King Khalid University	Armed forces hospital southern region	King Abdulaziz Medical City					No	51
Comparative cost and efficacy trial of Pakistani versus Indian anti snake venom	Pakistan	English	2013	Journal article	Journal of Pakistan Medical Association	Trial/evaluation study	ASV effectiveness/safety/cost	80	74	0	0	None	Not clear/mentioned		Krait						Yes	74	Pakistani anti-snake venom	Indian anti-snake venom		National Institute of Health - Islamabad	// //	Huma Qureshi	Pakistan Medical Research Council		Jinnah Postgraduate Medical Center	National Institute of Child Health	Civil Hospital Mithi	National Institute of Health	Civil Hospital Umar Kot			No	52
Compartment Syndrome Following Snake Bite	Oman	English	2015	Journal article	Oman Medical Journal	Case report/ case series	Case report/series	1	1	0	0	None	/// ///		// //						Yes	1	// //			// //		Dinesh Dhar	Nizwa Regional Referral Hospital									No	53
Delayed administration of antivenin three days after snakebite saves a life	Emirates	English	2011	Journal article	Anaesthesia, Pain & Intensive Care	Case report/ case series	Case report/series	1	1	0	0	None	Description/self-identification	Clinical/laboratory findings	Cerastes vipera						Yes	1	a polyvalent			// //		Nidal Al-Hashaykeh	Tawam Hospital									No	54
District hospital [DHQ] capable to treat snake bite cases	Pakistan	English	2011	Journal article	Medical Forum	Prospective facility-based	Snakebite envenoming	135	135	0	0	None	Description/self-identification		Viper	Cobra					Yes	133	Pakistani anti-snake venom	Indian anti-snake venom		National Institute of Health - Islamabad	Serum Institute of India Poona	Hussain Bux Kolachi	Liaquat University of Medical and Health Sciences		Civil Hospital Mirpurkhas							No	55
Dosage comparison of snake anti-venomon coagulopathy	Iran	English	2014	Journal article	Iranian Journal of Pharmaceutical Research	Trial/evaluation study	ASV effectiveness/safety/cost	154	154	0	0	None	Not clear/mentioned		Echis carinatus						Yes	154	Razi Antivenin			Razi Vaccine and Serum Research Institute		Ali Hassan Rahmani	Jundishapur University of Medical Sciences									No	56
Early severity predictors of snakebite envenomation in the southern region of Tunisia: a multivariate analysis	Tunisia	English	2021	Journal article	Journal of Acute Disease	Retrospective facility-based	Snakebite envenoming	113	109	5	?	Unclear	Not clear/mentioned		Macrovipera Lebetina	Naja haje	Vipera latastei				Yes	18	Gamma-VIP			Pasteur Institute of Tunis		Olfa Chakroun-Walha	University Hospital Habib Bourguiba Sfax									No	57
Economic burden of scorpion sting and snake bite from a social perspective in Iran	Iran	English	2017	Journal article	Shiraz E Medical Journal	Prospective facility-based	Economic burden of bites	251	251	?	?	Unclear	/// ///		// //						Yes	?	a polyvalent			// //		Iman Mashhadi	Shiraz University of Medical Sciences		Ahvaz University of Medical Sciences							No	58
Effectiveness of a clinical protocol implemented to standardize snakebite management in Iran: initial evaluation	Iran	English	2015	Journal article	Wilderness & Environmental Medicine	Trial/evaluation study	ASV effectiveness/safety/cost	49	49	0	0	None	Not clear/mentioned		Echis carinatus	Macrovipera lebetina					Yes	49	Razi Antivenin			Razi Vaccine and Serum Research Institute		Seyed Mostafa Monzavi	AJA University of Medical Sciences	Mashhad University of Medical Sciences								No	59
Efficacité d’un antivenin au cours d’un syndrome vipérin évoluant depuis 3 jours. À propos d’un cas clinique	Morocco	French	2017	Journal article	Médecine et Santé Tropicales	Case report/ case series	Case report/series	1	1	0	0	None	Not clear/mentioned		Viper						Yes	1	FAV-Afrique			// //		Hassan Alaoui	Faculty of Medicine and Pharmacy of Marrakesh		Hopital Militaire Avicenne							No	60
Embolie pulmonaire dans les suites d’une envenimation grave par une vipère marocaine	Morocco	French	2012	Journal article	Bulletin de la Societe de Pathologie Exotique	Case report/ case series	Case report/series	1	1	0	0	None	Description/self-identification		Viper						Yes	1	FAV-Afrique			// //		M. Chani	Hôpital militaire d’instruction Mohammed V		Hôpital d’instruction des armées Bégin	Groupe Hospitalier Cochin-Port-Royal-Hôtel-Dieu						Yes	61
Envenimation mortelle par morsure de serpent chez une femme enceinte	Morocco	French	2011	Journal article	Pan African Medical Journal	Case report/ case series	Case report/series	1	1	1	0	None	/// ///		// //						No	0	None			None		Abdelkarim Shimi	Centre Hospitalier Universitaire Hassan II									No	62
Envenimations Ophidienne chez l’enfant au Maroc : aspects épidémiologiques, et facteurs de risque	Morocco	French	2016	Journal article	Research	National registry-based	Snake bites	265	265	15	?	Unclear	/// ///		// //						Yes	23	FAV-Afrique			// //		Faiçal El Hattimy	Ibn Tofail University		Centre Anti Poison et de Pharmacovigilance du Maroc	Mohammed V University						No	63
Envenimations par morsure de serpents et syndrome de loge À propos de deux observations	Morocco	French	2005	Journal article	Chirurgie de la main	Case report/ case series	Case report/series	2	2	0	1	Stiffness in fingers and wrist	/// ///		// //						No	0	None			None		K. Hachimi	Centre Hospitalier Universitaire Ibn-Rochd									No	64
Envenomation and the bite rate by venomous snakes in the kingdom of Saudi Arabia over the period (2015-2018)	Saudi Arabia	English	2021	Journal article	Saudi Journal of Biological Sciences	National registry-based	Snakebite envenoming	14697	14697	36	?	Unclear	Snake body examination	Photo catalogue	// //						Yes	?	Saudi Guard polyvalent anti-snake venom			Saudi National Antivenom and Vaccine Production Center		Mohammed K. Al-Sadoon	King Saud University									No	65
Envenomation by Daboia mauritanica Snakes in Tiznit Province, Morocco: Report of Four Cases	Morocco	English	2012	Conference abstract	IST Congress	Case report/ case series	Case report/series	4	4	0	0	None	Not clear/mentioned		Daboia mauritanica						No	0	None			None		Fouad Chafiq	Centre Anti Poison et de pharmacovigilance du Maroc	Ibn Tofail University	Hassan Premier Hospital	Hôpital militaire d’instruction Mohammed V	Rabat Scientific Institute	Faculty of Medicine and Pharmacy of Rabat				No	66
Envenomation in pregnancy by common krait (Bungarus caeruleus)	Pakistan	English	2014	Journal article	Journal of the College of Physicians and Surgeons Pakistan	Case report/ case series	Case report/series	1	1	0	1	Tracheal stenosis	Clinical/laboratory findings	Geographical distribution	Bungarus caeruleus						Yes	1	// //			// //		Haji Muhammad Aftab Alam	Military Hospital Rawalpindi									No	67
Environmental Hazards as a cause of Pediatric Intensive Care Admission	Saudi Arabia	English	2014	Journal article	Yemeni Journal for Medical Sciences	Retrospective facility-based	Environmental hazards	3	3	0	0	None	/// ///		// //						Unclear	?	// //			// //		Haidar N. A.	University of Science and Technology Hospital									No	68
Epidemiological analysis of snakebite victims in southwestern Iran	Iran	English	2019	Journal article	Journal of Acute Disease	Prospective facility-based	Snake bites	102	102	?	?	Unclear	/// ///		// //						Yes	102	// //			// //		Hamid Kassiri	Ahvaz Jundishapur University of Medical Sciences		Abadan School of Medical Sciences	Ilam University of Medical Sciences						No	69
Epidemiological characteristics of snake-bite victims in Gadarif hospital, eastern Sudan	Sudan	English	2017	Journal article	International Journal of Healthcare and Medical Sciences	Prospective facility-based	Snake bites	117	117	10	?	Unclear	Not identified		Not identified						Yes	?	// //			// //		Saeed M. Omer	Gadarif University		Kassala University							No	70
[Epidemiological characteristics of snakebites notified to the Poison Control and Pharmacovigilance Center of Morocco. Year 2016]	Morocco	French	2018	Conference abstract	Congrès STC	National registry-based	Snake bites	348	348	4	0	None	Not clear/mentioned		Daboia mauritanica	Cerastes cerastes	Bitis arietans	Naja haje	Natrix maura	Hemorhois hypocrepis	Yes	93	Inoserp MENA			Inosan Biopharma		Fouad Chafiq	Centre Anti Poison et de Pharmacovigilance du Maroc		Ibn Tofail University	Faculty of Medicine and Pharmacy of Rabat						No	71
Epidemiological profile of snake bite in Iran, 2009-2010 based on information of Ministry of Health and Medical Education	Iran	English	2014	Journal article	International Journal of Medical Toxicology and Forensic Medicine	National registry-based	Snake bites	5172	5172	7	?	Unclear	/// ///		// //						Yes	4919	// //			// //		Rouhullah Dehghani	Kashan University of Medical Sciences		Mashhad University of Medical Sciences	Birjand University of Medical Sciences						No	72
Epidemiological profile of snakebites cases recorded at the 3rd military hospital laayoune morocco between 2011 and 2017	Morocco	English	2018	Journal article	Research Journal of Pharmacy and Technology	Retrospective facility-based	Snakebite envenoming	23	23	0	?	Unclear	/// ///		// //						Yes	15	FAV-Afrique	Inoserp MENA		Sanofi Aventis	Inosan Biopharma	Adouani Badr	3rd Military Hospital Laayoune		Sidi Mohamed Ben Abdellah University	Avicenna Military Hospital	Mohammed V University					No	73
Epidemiological profile of snakebites in Morocco	Morocco	English	2009	Journal article	Journal of Venomous Animals and Toxins including Tropical Diseases	National registry-based	Snake bites	1423	1423	61	?	Unclear	/// ///		// //						Unclear	?	// //			// //		Amine Arfaoui	Ibn Tofail University		Centre Anti Poison et de Pharmacovigilance du Maroc							No	74
Epidemiological study of snakebites in Ardabil Province (Iran)	Iran	English	2017	Journal article	Electronic Physician Journal	Retrospective facility-based	Snake bites	67	67	?	?	Unclear	Description/self-identification		Viper	Cobra					Yes	?	// //			// //		Esmaeil Farzaneh	Ardabil University of Medical Sciences		Iran University Of Medical Sciences	Birjand University of Medical Sciences						No	75
Épidémiologie des envenimations par morsure de vipère en unité de réanimation pédiatrique à l’hôpital d’Enfants de Rabat au Maroc	Morocco	French	2011	Journal article	Annales françaises d'anesthésie et de réanimation	Retrospective facility-based	Snake bites	17	17	1	0	None	Not clear/mentioned		Viper	Serpent des blés					No	0	None			None		A. El Koraichi	Hôpital d’Enfants de Rabat									No	76
Épidémiologie des envenimations vipérines en réanimation pédiatrique à l’hôpital d’enfants de Marrakech (Maroc)	Morocco	French	2014	Journal article	Archives de pédiatrie	Retrospective facility-based	Snakebite envenoming	25	10	2	1	Amputation	Snake body examination	Description/self-identification	Viper						No	0	None			None		Houda Chabli	Centre Hospitalier Universitaire Mohammed VI									No	77
Epidemiology and complications of snakebite in rural area of Badin and Thar Sind, Pakistan	Pakistan	English	2022	Journal article	Journal of Pakistan Medical Association	Retrospective facility-based	Snake bites	695	695	8	?	Unclear	Not clear/mentioned		Viper	Cobra	krait				Yes	686	Pentavalent anti-snake venom			// //		Asifa Jamali	Indus Hospital Network									No	78
Epidemiology and outcome of snake bite cases evaluated at a Tertiary Care Hospital in Oman	Oman	English	2009	Journal article	Journal of Infection and Public Health	Retrospective facility-based	Snake bites	80	65	2	0	None	Not identified		Not identified						Yes	36	Saudi Guard polyvalent anti-snake venom			// //		Adil Al-Lawati	Royal Hospital		Liverpool School of Tropical Medicine							Yes	79
Epidemiology of acute renal failure in hospitalized patients: experience from southern Saudi Arabia	Saudi Arabia	English	2003	Journal article	Eastern Mediterranean Health Journal	Prospective facility-based	Renal complications	2	2	?	?	Unclear	/// ///		// //						Unclear	?	// //			// //		M. Al-Homrany	King Khalid University									No	80
Epidemiology of animal bites and stings in Khuzestan, Iran, 1997-2006	Iran	English	2008	Journal article	Journal of Infection and Public Health	Retrospective facility-based	Animal bites	39	39	3	0	None	/// ///		// //						Yes	?	// //			// //		Seyed Mohammad Alavi	Jundishapur University of Medical Sciences	Joundishapour Infectious Diseases and Tropical Medicine Research Center	Shahid Chamran University							No	81
Epidemiology of Snake, Spider and Scorpion Envenomation in Mashhad, Khorasan Razavi, Iran (2004-2011)	Iran	English	2018	Journal article	Iranian Journal of Toxicology	Retrospective facility-based	Animal bites	299	299	0	?	Unclear	/// ///		// //						Yes	?	// //			// //		Majid Khadem-Rezaiyan	Mashhad University of Medical Sciences									No	82
Epidemiology of snakebites in Kuwait	Kuwait	English	2021	Journal article	Transactions of the Royal Society of Tropical Medicine and Hygiene	Retrospective facility-based	Snake bites	52	52	0	?	Unclear	/// ///		// //						Yes	52	Saudi Guard polyvalent anti-snake venom			Saudi National Antivenom and Vaccine Production Center		Mohammed T. Al-Sayegh	College of Basic Education		Jordan University of Science and Technology	University of Oxford						Yes	83
Erectile Dysfunction and Permanent Bladder Areflexia Following Montivipera Bornmuelleri Snakebite	Lebanon	English	2021	Journal article	Cureus	Case report/ case series	Case report/series	1	1	0	1	Erectile dysfunction, permanent bladder areflexia, anesthesia over the groin and right leg motor weakness	Not clear/mentioned		Montivipera bornmuelleri						Yes	1	// //			// //		Maytham Al-Musawi	Beirut Arab University		Lebanese University	Nini Hospital						No	84
[Epidemiology of snakebites in Morocco][Epidemiology of snakebites in Morocco]	Morocco	French	2011	Journal article	Médecine Tropicale	National registry-based	Snakebite envenoming	1761	1761	76	?	Unclear	/// ///		// //						Unclear	?	// //			// //		Hermann-Désiré Lallie	Ibn Tofail University		Centre Anti Poison et de Pharmacovigilance du Maroc	Mohammed V University						No	85
Etiologic and demographic characteristics of poisoning: a prospective hospital-based study in Oman	Oman	English	2001	Journal article	Journal of Toxicology -- Clinical Toxicology	Prospective facility-based	Poisoning	17	17	0	0	None	Not clear/mentioned		Echis coloratus						Yes	16	// //			// //		Yolande Hanssens	Sultan Qaboos University									No	86
́Evaluation de l’antivenin Inoserp MENA contre les envenimations ophidiennes au Maroc. Donne ́es du Centre antipoison et de pharmacovigilance du Maroc entre 2016 et 2018	Morocco	French	2019	Conference abstract	Actualités du Pharo	Trial/evaluation study	ASV effectiveness/safety/cost	290	290	10	2	Sequalae	Not clear/mentioned		Daboia mauritanica	Cerastes cerastes	Bitis arietans	Naja haje	Echis leucogaster		Yes	290	Inoserp MENA			// //		Fouad Chafiq	Centre Anti Poison et de Pharmacovigilance du Maroc									No	87
EVALUATION OF HEMATOLOGICAL AND BIOCHEMICAL PARAMETERS IN SNAKEBITE PATIENTS REFERRED TO RAZI HOSPITAL, AHWAZ, IRAN	Iran	English	2008	Journal article	Pakistan Journal of Medical Sciences	Prospective facility-based	Snakebite-induced renal complications	103	103	?	?	Unclear	/// ///		// //						Unclear	?	// //			// //		S. Jalal Emam	Ahvaz Jundishapur University of Medical Sciences									No	88
Evaluation of Risk Factors of Snake Envenomation and Associated Complications Presenting to Two Emergency Departments in Oman	Oman	English	2022	Journal article	Oman Medical Journal	Retrospective facility-based	Snakebite envenoming	236	212	0	?	Unclear	Not identified		Not identified						Yes	?	// //			// //		Salim Al Masroori	Oman Medical Specialty Board		Sultan Qaboos University							No	89
Evaluation of The effects of Anti-Inflammatory Drugs on Local and Systemic manifestations of snakebite: A cross-sectional study	Iran	English	2021	Journal article	Journal of Venom Research	Trial/evaluation study	Snakebite envenoming	101	101	1	?	Unclear	/// ///		// //						Yes	101	// //			// //		Gholamali Dorooshi	Isfahan University of Medical Sciences		Barnet Clinical Commissioning Group							Yes	90
Evaluation of viper envenomed patients and comparison of the potency and safety of the polyvalent antiviper venom versus polyvalent antisnake venom. [study in the poison control center in University of Ain Shams]	Egypt	English	2005	Journal article	Ain Shams Journal of Forensic Medicine and Clinical Toxicology	Trial/evaluation study	ASV effectiveness/safety/cost	38	38	0	0	None	/// ///		// //						Yes	38	a polyvalent	Polyvalent antiviper venom		Egyptian Organization Biological products and vaccines (VACSERA)		Mahmoud Kh. El Guindi	Ain Shams University									No	91
EXPERIENCE OF SNAKE BITE CASES IN HAZARA DIVISION, KP, PAKISTAN	Pakistan	English	2017	Journal article	Gomal Journal of Medical Sciences	Retrospective facility-based	Snake bites	52	52	4	?	Unclear	Not identified		Not identified						Yes	?	a polyvalent			// //		Abdul Rauf	Ayub Medical College Abbottabad									No	92
First report of a confirmed case of Montivipera latifii (Latifi's viper) envenoming and a literature review of envenoming by Montivipera species	Iran	English	2022	Journal article	Toxicon	Case report/ case series	Case report/series	1	1	1	0	None	Snake body examination		Montivipera latifii						Yes	1	Razi Antivenin			Razi Vaccine and Serum Research Institute		Hossein Hassanian-Moghaddam	Shahid Beheshti University of Medical Sciences		University of Arizona	Birjand University of Medical Sciences	University of Oxford					Yes	93
Gender based differences in patients of poisoning managed at a Medical Unit	Pakistan	English	2019	Journal article	Journal of Pakistan Medical Association	Prospective facility-based	Poisoning	23	23	1	?	Unclear	/// ///		// //						Unclear	?	// //			// //		Munema Khan	District Head Quarters Hospital Rawalpindi		Benazir Bhutto Hospital	Holy Family Hospital						No	94
Geographical distribution of health indicators related to snake bites and envenomation in Morocco between 1999 and 2013	Morocco	English	2018	Journal article	Epidemiology and Health	National registry-based	Snake bites	2053	2053	85	?	Unclear	Not identified		Not identified						Yes	?	// //			// //		Faiçal El Hattimy	Ibn Tofail University		Centre Anti Poison et de Pharmacovigilance du Maroc	Mohammed V University						No	95
Guillain-Barre Syndrome Following a Snakebite: A Case Report and Review of Literature	Pakistan	English	2019	Journal article	Cureus	Case report/ case series	Case report/series	1	1	0	1	Right lateral palsy	Not clear/mentioned		Hydrophis platurus						No	0	None			None		Sajid Hameed	Aga Khan University									No	96
Hemorrhagic Stroke Revealing a Snake Bite: A Case Report	Morocco	English	2022	Journal article	Cureus	Case report/ case series	Case report/series	1	1	1	0	None	Clinical/laboratory findings		Viper						Yes	1	FAV-Afrique			Sanofi Pasteur		Keita Ansoumane Hawa	Centre Hospitalier Universitaire Mohammed VI									No	97
Hemothorax after snake bite	Sudan	English	2021	Journal article	Clinical Case Reports	Case report/ case series	Case report/series	1	1	0	0	None	/// ///		// //						Yes	1	// //			// //		Mumen Abdalazim Dafallah	University of Gezira									No	98
Homicidal Snake Bite in Children	Egypt	English	2016	Journal article	Journal of Forensic Sciences	Case report/ case series	Case report/series	3	3	3	0	None	Snake handler		Naja haje						No	0	None			None		Melad G. Paulis	Minia University		Minia Office of Forensic Medicine							No	99
Incidence and Epidemiological Profile of Snakebites and Scorpion Stings in Northern Khuzestan Province, Southwestern Iran: A Descriptive, Analytical Study	Iran	English	2018	Journal article	Asian Journal of Pharmaceutics	Prospective facility-based	Animal bites	89	89	?	?	Unclear	/// ///		// //						Yes	?	// //			// //		Hamid Kassiri	Ahvaz Jundishapur University of Medical Sciences		Ilam University of Medical Sciences							No	100
Incidence of snake bites in kashan, Iran during an eight year period (2004-2011)	Iran	English	2012	Journal article	Archives of Trauma Research	Retrospective facility-based	Snake bites	50	50	1	?	Unclear	/// ///		// //						Yes	44	// //			Razi Vaccine and Serum Research Institute		Rouhullah Dehghani	Kashan University of Medical Sciences									No	101
Intentional and accidental poisoning: Experience at a tertiary care hospital in Rawalpindi, Pakistan	Pakistan	English	2018	Journal article	Rawal Medical Journal	Prospective facility-based	Poisoning	12	12	1	?	Unclear	/// ///		// //						Unclear	?	// //			// //		Muhammad Mudassir Shafiq	District Head Quarters Hospital Rawalpindi		Islamabad Medical and Dental College	Mohtarma Benazir Bhutto Shaheed Medical College						No	102
Interspecies Variations in Clinical Envenoming Effects of Viper Snakes Evolutionized in a Common Habitat: A Comparative Study on Echis carinatus sochureki and Macrovipera lebetina obtusa Victims in Iran	Iran	English	2019	Journal article	Asia Pacific Journal of Medical Toxicology	Prospective facility-based	Snake bites	27	27	0	0	None	Snake body examination	Photo catalogue	Echis carinatus	Macrovipera lebetina					Yes	?	Razi Antivenin			// //		Seyed Mostafa Monzavi	Mashhad University of Medical Sciences		University of British Columbia	Academy of Medical Sciences	AJA University of Medical Sciences					Yes	103
Kidney Failure Due to Abdominal Compartment Syndrome Following Snakebite	Iran	English	2017	Journal article	Irani Journal of Kidney Diseases	Case report/ case series	Case report/series	1	1	0	0	None	/// ///		// //						Yes	1	Razi Antivenin			// //		Mojgan Jalalzadeh	Shahid Beheshti University of Medical Sciences									No	104
L’amputation des doigts par morsure de serpent : à propos de trois cas	Morocco	French	2013	Journal article	Chirurgie de la Main	Case report/ case series	Case report/series	3	3	0	3	Amputation	Not clear/mentioned		Viper						Unclear	?	// //			// //		F. Ait Essi	Cadi Ayyad University									No	105
La paraspécificité des antivenins : exemple d'une envenimation grave par la vipère à cornes du Sahara (Cerastes cerastes) traitée par un antivenin polyvalent non spécifique	Morocco	French	2013	Journal article	Médecine et Santé Tropicales	Case report/ case series	Case report/series	1	1	0	0	None	Not clear/mentioned		Cerastes cerastes						Yes	1	FAV-Afrique			Sanofi Pasteur		Younes Aissaoui	Cadi Ayyad University		Mohammed V University							No	106
Les serpents responsables des accidents de morsures au Maroc : Données du Centre Anti Poison et de Pharmacovigilance du Maroc	Morocco	French	2014	Conference abstract	Congrès International de Toxicologie	National registry-based	Snake species	78	78	4	?	Unclear	Photography	Snake body examination	Daboia mauritanica	Cerastes cerastes	Bitis arietans	Naja haje	colubridae		Unclear	?	// //			// //		Fouad Chafiq	Centre Anti Poison et de Pharmacovigilance du Maroc	Ibn Tofail University	Hassan Premier Hospital	Rabat Scientific Institute	Faculty of Medicine and Pharmacy of Rabat					No	107
Magnitude of Snakebite in a Rural of Southern Sindh	Pakistan	English	2020	Journal article	Pakistan Journal of Medical and Health Sciences	Retrospective facility-based	Snake bites	454	454	6	?	Unclear	/// ///		// //						Unclear	?	// //			// //		Neel Kanth	Doctors Plaza Clifton Karachi		Liaquat University of Medical and Health Sciences	Lyari General Hospital Karachi	Shaheed Mohtarma Benazir Bhutto Medical College Lyari	Jinnah Sindh Medical University Karachi				No	108
Management of a snake bite in the field	Iraq	English	2004	Journal article	Journal of the Royal Army Medical Corps	Case report/ case series	Case report/series	1	1	0	0	None	Not identified		Not identified						Yes	1	a polyvalent			// //		J Krysa-Clark	Al Amarah Role 2+ Dressing Station									Yes	109
Management of vipride snake bite	Pakistan	English	2000	Journal article	Pakistan Armed Forces Medical Journal	Prospective facility-based	Snake bites	50	50	0	0	None	Not clear/mentioned		Viper						Yes	38	// //			// //		Asmat Kamal Ansari	92-Muslim Housing Society		Bolan Medical College							No	110
Massive cutaneous complications due to snakebite: A case report and literature review	Iran	English	2021	Journal article	Clinical Case Reports	Case report/ case series	Case report/series	1	1	0	0	None	/// ///		// //						Yes	1	Hexavalent immune Fab			// //		Mahdieh Sadeghi	Mazandaran University of Medical Sciences									No	111
Maternal and Perinatal Outcome, a Case Report of Disseminated Intravascular Coagulation Following Snakebite after Treatment with Polyvalent Anti-snake Bites	Iran	English	2018	Journal article	Journal of Biology and Today's World	Case report/ case series	Case report/series	1	1	0	0	None	Not identified		Not identified						Yes	1	a polyvalent			// //		Khadije Rezaie Keikhaie	Zabol University of Medical Sciences		Zahedan University of Medical Sciences							No	112
Mechanical ventilation in snake bite	Pakistan	English	2004	Journal article	Pakistan Armed Forces Medical Journal	Case report/ case series	Case report/series	1	1	0	1	Weakness in left hand	/// ///		// //						Yes	1	Pakistani anti-snake venom			National Institute of Health - Islamabad		Saeed Akram	Combined Military Hospital Sargodha		Pakistan Ordinance Factories Hospital Wah Cantt							No	113
Ophidian envenomation in Morocco: Analysis of specific hospitalization records (2012-2015)	Morocco	English	2021	Conference abstract	International Congress on Health Vigilance	National registry-based	Snake bites	224	224	10	15	Sequalae	/// ///		// //						Yes	56	// //			// //		Faiçal El Hattimy	Ibn Tofail University		Centre Anti Poison et de Pharmacovigilance du Maroc	Péléforo GON COULIBALY University						Yes	114
[Ophidian envenomation in the region Souss-Massa-Drâa in Morocco][Ophidian envenomation in the region Souss-Massa-Drâa in Morocco]	Morocco	French	2012	Journal article	Bulletin de la Societe de Pathologie Exotique	National registry-based	Snakebite envenoming	479	479	45	?	Unclear	Not identified		Not identified						Unclear	?	// //			// //		Hermann-Désiré Lallie	Ibn Tofail University		Centre Anti Poison et de Pharmacovigilance du Maroc	Rabat Scientific Institute	Morocco Ministry of Health	Mohammed V University				No	115
Pattern and Trends in Adult Hospitalization/Admission and Mortality Among Medical Ward Inpatients at Gadarif Hospital in Eastern Sudan: A Four-Year Retrospective Study	Sudan	English	2022	Journal article	International Journal of General Medicine	Retrospective facility-based	Hospital admission	932	932	56	?	Unclear	/// ///		// //						Unclear	?	// //			// //		Saeed M Omar	Gadarif University		University of Witwatersrand	Qassim University						Yes	116
Pattern of acute poisoning in Al Majmaah region, Saudi Arabia	Saudi Arabia	English	2014	Journal article	American Journal of Clinical and Experimental Medicine	Retrospective facility-based	Poisoning	4	4	?	?	Unclear	/// ///		// //						Yes	4	// //			// //		Zeinab Abd Elmohdy Abd-Elhaleem	Ain Shams University		King Khalid Hospital							No	117
Pattern of Childhood Poisoning and Intoxication in AL Salam Hospital Sadah -Yemen	Yemen	English	2017	Journal article	Thamar University Journal of Natural & Applied Sciences	Retrospective facility-based	Poisoning	44	44	2	?	Unclear	/// ///		// //						Unclear	?	// //			// //		Mohamed A. H. AL Bahlooly	Thamar University		Sanaa University							No	118
PATTERN OF SNAKE BITE AT CHANDKA MEDICAL COLLEGE HOSPITAL LARKANA	Pakistan	English	2012	Journal article	Quarterly Medical Channel	Prospective facility-based	Snake bites	135	135	12	?	Unclear	Description/self-identification		Viper	Cobra					Yes	135	// //			// //		Nanik Ram	Shaheed Mohtarma Benazir Bhutto Medical University Larkana		Civil Hospital Karachi							No	119
PATTERN OF SNAKE BITE CASES VISITING AT RURAL HEALTH CENTRE OF SINDH, PAKISTAN	Pakistan	English	2010	Journal article	Pakistan Armed Forces Medical Journal	Retrospective facility-based	Snake bites	5737	5737	?	?	Unclear	Clinical/laboratory findings		Cobra	Krait	Viper				Yes	?	// //			// //		Rukhsar Shahani	Isra University									No	120
Pattern, First Aid and Complications of Snake Bite in Sudan	Sudan	English	2013	Journal article	Gezira Journal Of Health Sciences	Prospective facility-based	Snake bites	111	111	4	?	Unclear	/// ///		// //						Yes	108	// //			// //		Imad eldeen O. Ahmed	University of Sinnar									No	121
Patterns of "severe acute renal failure" in a referral center in Sudan: excluding intensive care and major surgery patients	Sudan	English	2007	Journal article	Saudi Journal of Kidney Diseases and Transplantation	Retrospective facility-based	Renal complications	5	5	0	0	None	/// ///		// //						Unclear	?	// //			// //		Babikir G. Kaballo	Military Hospital Omdurman		University of Khartoum	The National Ribat University						No	122
Pharmaceutical toxicity is a common pattern of inpatient acute poisonings in Birjand City, East of Iran	Iran	English	2023	Journal article	Scientific Reports	Retrospective facility-based	Poisoning	4	4	?	?	Unclear	/// ///		// //						Unclear	?	// //			// //		Kobra Naseri	Birjand University of Medical Sciences		Rocky Mountain Poison and Drug Safety	Mashhad University of Medical Sciences						Yes	123
[Plasma exchange therapy in a severe snake bite victim]	Morocco	French	2009	Journal article	Annales françaises d'anesthésie et de réanimation	Case report/ case series	Case report/series	1	1	0	0	None	Not clear/mentioned		Viper						No	0	None			None		A. Moujahid	Hôpital militaire d’instruction Mohammed V									No	124
Possible ocular toxicity among intoxicated patients admitted to intensive care unit of poison control center- Ain Shams university hospitals	Egypt	English	2011	Journal article	Ain Shams Journal of Forensic Medicine and Clinical Toxicology	Prospective facility-based	Poisoning	1	1	?	?	Unclear	Snake handler		Cobra						Unclear	?	// //			// //		Heba Y. Sayed	Ain Shams University									No	125
Predictors of in-hospital mortality in patients with snake bite in population of Karachi, Pakistan	Pakistan	English	2019	Journal article	Gomal Journal of Medical Sciences	Prospective facility-based	In-hospital snakebite mortality	300	300	31	?	Unclear	/// ///		// //						Unclear	?	// //			// //		Harish Kumar	Jinnah Postgraduate Medical Center		Hamdard College of Medicine and Dentistry	College of Physicians and Surgeons Pakistan						No	126
Presentation and complications of snakebite in a tertiary care hospital	Pakistan	English	2009	Journal article	Journal of the College of Physicians and Surgeons Pakistan	Prospective facility-based	Snake bites	65	65	3	0	None	/// ///		// //						Yes	?	a polyvalent			// //		Anila Nisar	Benazir Bhutto Hospital		College of Physicians and Surgeons Pakistan							No	127
Prevalent Poisonings in Adults and Adolescents in Dubai: A Compendium from Rashid Hospital	Emirates	English	2014	Journal article	Asia Pacific Journal of Medical Toxicology	Retrospective facility-based	Poisoning	7	7	0	?	Unclear	/// ///		// //						Unclear	?	// //			// //		Fahad Akhtar Hameed	Rashid Hospital Trauma Centre									No	128
Profile of acute poisoning cases presenting to health centres and hospitals in Oman	Oman	English	2003	Journal article	Eastern Mediterranean Health Journal	Retrospective facility-based	Poisoning	136	136	0	?	Unclear	/// ///		// //						Yes	?	// //			// //		S.B. Lall	Oman Ministry of Health									No	129
Recovery of severe envenomation with delayed antivenom administration	Jordan	English	2015	Journal article	Journal of the Royal Medical Services	Case report/ case series	Case report/series	1	1	0	0	None	/// ///		// //						Yes	1	a polyvalent			// //		Abdallah Al Serhan	King Hussein Medical City									No	130
Renal failure and neonatal death following snakebite during pregnancy. A case report	Sudan	English	2006	Journal article	Journal of Venomous Animals and Toxins including Tropical Diseases	Case report/ case series	Case report/series	1	1	0	0	None	/// ///		// //						Yes	1	a polyvalent			// //		G. K. Adam	University of Elgadarif		University of Khartoum							No	131
Renal failure in Yemen	Yemen	English	2004	Journal article	Transplantation Proceedings	Retrospective facility-based	Renal complications	5	5	?	?	Unclear	Not identified		Not identified						Unclear	?	// //			// //		Muhamed Al-Rohani	Nephrology Hospital Hajah									No	132
Renal Involvement Following Snake Bite Envenomation	Saudi Arabia	English	2022	Journal article	Journal of Clinical Nephrology and Renal Care	Retrospective facility-based	Snakebite-induced renal complications	134	134	?	2	Renal damage	/// ///		// //						Yes	134	// //			// //		Haider Omer	King Khalid University									No	133
Report of a Bite from a New Species of the Echis Genus--Echis omanensis	Oman	English	2015	Journal article	Journal of Medical Toxicology	Case report/ case series	Case report/series	1	1	0	0	None	Snake handler		Echis omanensis						Yes	1	Saudi Guard polyvalent anti-snake venom			Saudi National Antivenom and Vaccine Production Center		Badria A. Al Hatali	Emory University	Georgia Poison Center	Sultan Qaboos University							Yes	134
Reporting A Series of 100 Cases of Snake Bites in Loghman Hospital between 2000-2005	Iran	Persian	2008	Journal article	Pajoohandeh Journal	Retrospective facility-based	Snake bites	100	100	0	0	None	/// ///		// //						Yes	100	// //			// //		Mehdi Besharat	Shahid Beheshti University of Medical Sciences									No	135
Retrospective hospital-based study on snakebite envenomation in Sudan	Sudan	English	2021	Journal article	Transactions of the Royal Society of Tropical Medicine and Hygiene	National registry-based	Snakebite envenoming	63160	63160	1579	?	Unclear	/// ///		// //						Unclear	?	// //			// //		Huda Khalid	University of Khartoum									No	136
Review of Scorpion Stings and Snakebites Treated by the French Military Health Service During Overseas Operations Between 2015 and 2017	Djibouti	English	2020	Journal article	Wilderness & Environmental Medicine	Other	Snakebite envenoming	5	5	0	0	None	Clinical/laboratory findings		Viper						Yes	5	FAV-Afrique			Sanofi Pasteur		Aurore Bomba	École du Val-de-Grâce		French Armed Forces Health Products Supply Directorate	Central Directorate of the French Military Health Service	10th Military Medical Center	Hôpital d'instruction des armées Desgenettes	Robert Piqué Military Hospital	Military Health Service Academy	Hôpital d’Instruction des Armées Bégin	Yes	137
Risk factors of snake envenomation associated complications presenting to two ED in Oman	Oman	English	2020	Conference abstract	THE EMIRATES SOCIETY OF EMERGENCY MEDICINE SCIENTIFIC CONFERENCE	Retrospective facility-based	Snakebite envenoming	212	212	?	?	Unclear	/// ///		// //						Unclear	?	// //			// //		Salim Al Masroori	Oman Medical Specialty Board		Sultan Qaboos University							No	138
Rotational thromboelastometry (ROTEM) guided treatment of an Afghanistan viper envenomation at a NATO military hospital	Afghanistan	English	2017	Journal article	Clinical Toxicology	Case report/ case series	Case report/series	1	1	0	0	None	Description/self-identification		Echis carinatus						Yes	1	Razi Antivenin			Razi Vaccine and Serum Research Institute		Paul J. D. Roszko	Naval Medical Center Portsmouth		Walter Reed National Military Medical Center							Yes	139
Salmonella Arizonae Infection from Snake Bite	Saudi Arabia	English	2001	Journal article	Annals of Saudi Medicine	Case report/ case series	Case report/series	1	1	0	0	None	/// ///		// //						Yes	1	a polyvalent			// //		C.S.S. Bello	Asir Central Hospital									No	140
Serpents venimeux du Maroc: biogéographie et envenimation	Morocco	English	2013	Journal article	ScienceLib	Other	Snakebite envenoming	45	45	?	?	Unclear	Not identified		Not identified						No	0	None			None		Hamida Argaz	Abdelmalek Essaâdi University		University of Porto							Yes	141
Severe childhood anemia and emergency blood transfusion in Gadarif Hospital, eastern Sudan	Sudan	English	2019	Journal article	PLOS ONE	Prospective facility-based	Severe childhood anemia	11	11	0	?	Unclear	/// ///		// //						Unclear	?	// //			// //		Mohammed Ahmed A. Ahmed	Gadarif University		Qassim University	New Halfa Hospital						No	142
Severe disseminated intravascular coagulation in a child envenomated by Echis coloratus and successful treatment with monovalent equine immunoglobulin G antivenom	Palestine	English	2019	Journal article	Toxicon	Case report/ case series	Case report/series	1	1	0	0	None	Snake body examination		Echis coloratus						Yes	1	Monovalent Vipera palaestinae antivenom	Echis coloratus monovalent Ig antivenom		Kamada		Miguel Glatstein	University of Tel Aviv		Galilee Medical Center	Jerusalem University	University of Toronto	University of Colorado School of Medicine	Rocky Mountain Poison and Drug Safety			Yes	143
Severe envenomation by Cerastes cerastes viper: an unusual mechanism of acute ischemic stroke	Morocco	English	2014	Journal article	Journal of Stroke and Cerebrovascular Diseases	Case report/ case series	Case report/series	3	3	2	0	None	Description/self-identification		Cerastes cerastes						Unclear	?	// //			// //		Houssam Rebahi	Cadi Ayyad University									No	144
Snake bite complicated by acute kidney injury secondary to necrotizing glomerulonephritis	Saudi Arabia	English	2014	Journal article	Saudi Journal of Kidney Diseases and Transplantation	Case report/ case series	Case report/series	1	1	0	0	None	Not identified		Not identified						Yes	1	a polyvalent			// //		Mohammad A Al Qahtani	King Abdulaziz Medical City									No	145
Snake bite envenomation in Riyadh province of Saudi Arabia over the period (2005-2010)	Saudi Arabia	English	2015	Journal article	Saudi Journal of Biological Sciences	National registry-based	Snakebite envenoming	1019	1019	4	0	None	Photo catalogue		Cerastes gasperettii						Yes	1011	Saudi Guard polyvalent anti-snake venom			Saudi National Antivenom and Vaccine Production Center		Mohammed K. Al-Sadoon	King Saud University									No	146
Snake bite envenomation: experience at King Abdulaziz Medical City, Riyadh	Saudi Arabia	English	2010	Journal article	Eastern Mediterranean Health Journal	Retrospective facility-based	Snake bites	28	21	1	1	Amputation	Snake body examination		Cerastes cerastes	Echis coloratus	Bitis arietans	American rattlesnake			Yes	20	Bitis-Echis-Naja			Pasteur Mérieux		Huda Al-Durihim	King Abdulaziz Medical City									No	147
Snake Bite Envenomation: Experience in a Regional Hospital, Oman: A Retrospective Observational Study	Oman	English	2017	Journal article	SM Tropical Medicine Journal	Retrospective facility-based	Snake bites	83	83	0	1	Chronic kidney disease	Not identified		Not identified						Yes	67	Saudi Guard polyvalent anti-snake venom			Saudi National Antivenom and Vaccine Production Center		Yaseer Muhammad Tareq Khan	Ibri Regional Hospital									No	148
Snake Bite in Gezira Revision of 63 Envenomed Child	Sudan	English	2012	Journal article	Gezira Journal Of Health Sciences	Retrospective facility-based	Snakebite envenoming	75	63	1	?	Unclear	Not clear/mentioned		Echis Carinatus	Atractaspis microlepidata					No	0	None			None		Mohammed Toum Elbashir	Gezira National Center for Pediatric Surgery		University of Gezira	University of Khartoum						No	149
Snake bite in Northwest Iran: A retrospective study	Iran	English	2016	Journal article	Journal of analytical research in clinical medicine	Retrospective facility-based	Snake bites	160	160	0	?	Unclear	Not identified		Not identified						Yes	155	// //			// //		Leila Eslamian	Islamic Azad University		Tabriz University of Medical Sciences							No	150
Snake Bite Patterns, Management and Out-Come in Muzaffarabad, Azad Jammu & Kashmir	Pakistan	English	2019	Journal article	International Journal of Pathology	Prospective facility-based	Snake bites	79	79	?	?	Unclear	/// ///		// //						Yes	62	// //			// //		Munazza Nazir	Azad Jammu and Kashmir Medical College		Combined Military Hospital Abbottabad	Sheikh Khalifa Bin Zaid Hospital	Army Burn Hall College					No	151
Snake bite with multi system involvement	Pakistan	English	2001	Journal article	Pakistan Armed Forces Medical Journal	Case report/ case series	Case report/series	1	1	0	0	None	Not identified		Not identified						Yes	1	// //			// //		Arshad Naseem	Combined Military Hospital Murree Hills		Military Hospital Rawalpindi							No	152
Snake bite, types and its effects on humanbeings	Pakistan	English	2006	Journal article	Medical Channel	Prospective facility-based	Snake bites	79	79	4	?	Unclear	Not clear/mentioned		Viper	Cobra	krait				Yes	43	// //			// //		Hussain Bux	Pakistan Air Force Base Malir		Liaquat University of Medical and Health Sciences	Chandka Medical College						No	153
Snake bite; experience in a field hospital	Pakistan	English	2010	Journal article	Professional Medical Journal	Retrospective facility-based	Snake bites	48	48	0	0	None	Description/self-identification		Viper	Krait					Yes	16	// //			// //		Kamran Zaheer Butt	Pakistan Air Force Hospital Mushaf Base									No	154
Snake bite; frequency of various clinical presentations of admitted patients and average time to reach hospital	Pakistan	English	2014	Journal article	Professional Medical Journal	Prospective facility-based	Snake bites	55	55	?	?	Unclear	/// ///		// //						Unclear	?	// //			// //		Ashok Kumar Lohano	Peoples University of Medical and Health Sciences Shaheed Benazirabad Nawabshah		Sessi Hospital							No	155
Snake Bites Envenoming Among Children in Gadarif, Eastern Sudan	Sudan	English	2019	Journal article	Journal of Clinical Toxicology	Prospective facility-based	Snake bites	56	56	8	0	None	/// ///		// //						Yes	53	a polyvalent			// //		Mohammed Ahmed A Ahmed	University of Gadarif		University of Sinnar							No	156
[Snake bites in children at the Fez University Hospital in Morocco]	Morocco	French	2013	Journal article	Médecine et Santé Tropicales	Retrospective facility-based	Snakebite envenoming	12	12	2	2	Amputation	/// ///		// //						Yes	2	FAV-Afrique			// //		M. A. Berdai	Centre Hospitalier Universitaire Hassan II									No	157
Snake Bites in Sulaimani – Iraq	Iraq	English	2004	Journal article	Journal of Zankoy Sulaimani	Prospective facility-based	Snake bites	135	135	3	?	Unclear	/// ///		// //						No	0	None			None		Tahir A. Husen. Hawramy	University of Sulaimani									No	158
Snake Envenomation in North-West Iran: A Three-Year Clinical Study	Iran	English	2019	Journal article	International Journal of Medical Toxicology and Forensic Medicine	Retrospective facility-based	Snake bites	60	60	0	?	Unclear	/// ///		// //						Yes	50	Razi Antivenin			Razi Vaccine and Serum Research Institute		Rahim Nejadrahim	Urmia University of Medical Sciences		Mashhad University of Medical Sciences							No	159
Snake-bite-induced Acute Kidney Injury	Pakistan	English	2016	Journal article	Journal of the College of Physicians and Surgeons Pakistan	Retrospective facility-based	Snakebite-induced renal complications	115	115	15	15	Chronic kidney disease and end-stage renal disease	/// ///		// //						Yes	115	a polyvalent			// //		Rubina Naqvi	Sindh Institute of Urology and Transplantation									No	160
Snakebite and use of three antivenoms in Morocco: FAV-Afrique (R), Favirept (R) and Inoserp (R) MENA	Morocco	English	2016	Conference abstract	International Congress of the European Association of Poisons Centres and Clinical Toxicologists	National registry-based	Snake bites	810	810	37	?	Unclear	/// ///		// //						Yes	123	FAV-Afrique	Favirept	Inoserp MENA	Sanofi Pasteur	Inosan	Fouad Chafiq	Centre Anti Poison et de Pharmacovigilance du Maroc		Rabat Scientific Institute	Faculty of Medicine and Pharmacy of Rabat	Ibn Tofail University					No	161
Snakebite envenomation in children: An ongoing burden in Morocco	Morocco	English	2022	Journal article	Annals of Medicine and Surgery	Retrospective facility-based	Snakebite envenoming	77	75	6	8	Amputation, loss of cutaneous substance, and reduced mobility with clawed fingers	Photo catalogue		Echis leucogaster	Vipera latastei	Cerastes cerastes				Yes	39	FAV-Afrique	Inoserp MENA		// //		Meryem Essafti	Centre Hospitalier Universitaire Mohammed VI		Faculty of Medicine and Pharmacy of Marrakesh							No	162
Snakebite envenoming in humanitarian crises and migration: A scoping review and the Médecins Sans Frontières experience	Yemen	English	2022	Journal article	Toxicon: X	Other	Snakebite envenoming	1122	1122	?	?	Unclear	/// ///		// //						Yes	?	// //			// //		Gabriel Alcoba	Medecins Sans Frontieres	Geneva University Hospitals								Yes	163
	Sudan							204	204			Unclear
	Somalia							153	153			Unclear
Snakebite Prognostic Factors: Leading Factors of Weak Therapeutic Response Following Snakebite Envenomation	Iran	English	2012	Journal article	Asia Pacific Journal of Medical Toxicology	Retrospective facility-based	Snake bites	108	108	?	?	Unclear	Snake body examination	Clinical/laboratory findings	Viper						Yes	108	Razi Antivenin			// //		Bita Dadpour	Mashhad University of Medical Sciences		AJA University of Medical Sciences							No	164
Snakebite: epidemiology, prevention, clinical presentation and management	Saudi Arabia	English	2000	Journal article	Annals of Saudi Medicine	Prospective facility-based	Snake bites	70	70	2	1	Gangrene	Snake body examination		Cerastes gasperettii	Echis coloratus	Malpolon moilensis		Walterinnesia aegyptia		Yes	67	// //			// //		Hisham M. Mahaba	Hail Directorate of Health Affairs									No	165
Snakebite: identification, prevalence and management	Pakistan	English	2007	Journal article	Medical Forum	Prospective facility-based	Snake bites	227	227	25	?	None	Snake body examination	Clinical/laboratory findings	Elapidae	Viper	Hydrophiidae				Unclear	?	// //			// //		Aftab Turabi	University of New York		Dow Medical College	Frontier Medical College	University of Karachi					Yes	166
Snakebites in Hajjah, Yemen Republic: Epidemiology, management and the relation of the degree of acuity at presentation with outcome	Yemen	English	2012	Journal article	Journal of Emergency Medicine Trauma & Acute Care	Retrospective facility-based	Snake bites	186	186	7	?	Unclear	Not identified		Not identified						Yes	149	Saudi Guard polyvalent anti-snake venom			Saudi National Antivenom and Vaccine Production Center		Nasser A. Haidar	Hamad Medical Corporation		King Khalid University							No	167
Snakebites in Jordan: A clinical and epidemiological study	Jordan	English	2022	Journal article	Toxicon	Case report/ case series	Case report/series	121	121	8	12	Permanent deformity, chronic renal failure, amputation, and limited movement.	Snake body examination	Photography	Echis coloratus	Daboia palaestinae	Pseudocerastes fieldi	Macrovipera lebetina	Walterinnesia aegyptia	Atractaspis engaddensis	Yes	?	Biosnake			VINS - Andhra Pradesh		Mohammad A. Abu Baker	University of Jordan		Royal Medical Services	Jordan University of Science and Technology	Istishari Hospital	University of Oxford				Yes	168
Snakebites in Lebanon: A Descriptive Study of Snakebite Victims Treated at a Tertiary Care Center in Beirut, Lebanon	Lebanon	English	2018	Journal article	Journal of Emergencies Trauma and Shock	Retrospective facility-based	Snake bites	24	24	0	0	None	Snake body examination		Daboia palaestinae						Yes	9	Antivenom-2			Scientific Studies and Research Center		Tharwat El Zahran	American University of Beirut		Emory University	American University of Beirut						Yes	169
Snakebites notified to the poison control center of Morocco between 2009 and 2013	Morocco	English	2016	Journal article	Journal of Venomous Animals and Toxins including Tropical Diseases	National registry-based	Snake bites	873	873	27	?	Unclear	Photography	Snake body examination	Daboia mauritanica	Bitis arietans					Yes	41	FAV-Afrique			Sanofi Pasteur		Fouad Chafiq	Centre Anti Poison et de Pharmacovigilance du Maroc	Ibn Tofail University	Université Paris-Descartes	Institut de Recherche pour le Développement	Université Sorbonne Paris Cité	Mohammed V University				Yes	170
[Snakes bites in Qadisiyah province: Study in the medical geography]	Iraq	Arabic	2009	Journal article	Al-Qadisiyah Journal for Human Sciences	Retrospective facility-based	Snake bites	178	178	35	?	Unclear	/// ///		// //						Yes	?	// //			// //		Bessam Abdul-Shereef Abdul-Sahib	Al-Qadisiah university									No	171
Study of clinico-epidemiological profile and outcome of poisonous snake bites in children	Pakistan	English	2016	Journal article	Medical Forum	Retrospective facility-based	Snake bites	41	41	2	1	Gangrene	/// ///		// //						Yes	41	a polyvalent			// //		Shahzadi Asma Tahseen	Civil Hospital Bahawalpur									No	172
Study of snake bite cases at Liaquat University Hospital Hyderabad/Jamshoro	Pakistan	English	2008	Journal article	Journal of Ayub Medical College Abbottabad	Prospective facility-based	Snake bites	100	100	4	?	Unclear	Clinical/laboratory findings		scaled viper	Cobra					Yes	73	a polyvalent			// //		Atif Sitwat Hayat	Liaquat University of Medical and Health Sciences									No	173
SURVIVAL AFTER COAGULOPATHY INDUCED BY (SAID DAKHIL)SNAKE BITE IN THI –QAR(SOUTH OF IRAQ)	Iraq	English	2012	Journal article	Thi-Qar Medical Journal	Retrospective facility-based	Snakebite-induced coagulopathy	308	308	22	?	Unclear	/// ///		// //						Yes	216	// //			// //		Majeed M. Al-Hammami	Thi-Qar university		Al-Imam Al-Husiens Teaching Hospital							No	174
Systemic interleukin-6 response in patients bitten by viperidae snakes	Egypt	English	2005	Journal article	Ain Shams Journal of Forensic Medicine and Clinical Toxicology	Prospective facility-based	Snakebite-induced coagulopathy	31	31	?	?	Unclear	Description/self-identification	Clinical/laboratory findings	Viper						Yes	31	Egyptian polyvalent antisnake venom			Egyptian Organization Biological products and vaccines (VACSERA)		Gihan B. Azab	Ain Shams University		Cairo University							No	175
Ten years of snakebites in Iran	Iran	English	2014	Journal article	Toxicon	Retrospective facility-based	Snake bites	53787	53787	67	?	Unclear	Not clear/mentioned		Echis carinatus						Yes	?	Razi Antivenin			Razi Vaccine and Serum Research Institute		Rouhullah Dehghani	Kashan University of Medical Sciences		Ferdowsi University of Mashhad							No	176
Terrestrial snakebites in the South East of the Arabian Peninsula: patient characteristics, clinical presentations, and management	Emirates	English	2011	Journal article	PLoS ONE	Retrospective facility-based	Snake bites	41	41	0	?	Unclear	Not identified		Not identified						Yes	20	Saudi Guard polyvalent anti-snake venom			Saudi National Antivenom and Vaccine Production Center		Juma M. Alkaabi	United Arab Emirates University		Buraimi Hospital							No	177
	Oman							23	23	0												20	Saudi Guard polyvalent anti-snake venom			Saudi National Antivenom and Vaccine Production Center
The burden of bites and stings management: Experience of an academic hospital in the Kingdom of Saudi Arabia	Saudi Arabia	English	2020	Journal article	Saudi Pharmaceutical Journal	Retrospective facility-based	Economic burden of bites	10	10	1	?	Unclear	/// ///		// //						Yes	?	a polyvalent			// //		Anas Khan	King Saud University									No	178
The first study of snake and Scorpion envenomation in Qeshm Island, South of Iran	Iran	English	2018	Journal article	Journal of Entomology and Zoology Studies	Retrospective facility-based	Animal bites	110	110	0	?	Unclear	/// ///		// //						Yes	110	// //			// //		Mousa Khosravani	Shiraz University of Medical Sciences		Hormozgan University of Medical Sciences	Jahrom University of Medical Sciences	Qazvin University of Medical Sciences					No	179
The pattern of poisoning in southwestern region of iran: envenoming as the major cause	Iran	English	2012	Journal article	Jundishapur Journal Natural Pharmaceutical Products	Other	Poisoning	312	312	?	?	Unclear	/// ///		// //						Unclear	?	// //			// //		Amir Jalali	Jundishapur University of Medical Sciences		Ahvaz Jundishapur University of Medical Sciences							No	180
The Protocol of Choice for Treatment of Snake Bite	Iran	English	2016	Journal article	Advances in Medicine	Trial/evaluation study	ASV effectiveness/safety/cost	147	52	?	9	Amputation and deformity	/// ///		// //						Yes	52	Razi Antivenin			Razi Vaccine and Serum Research Institute		Afshin Mohammad Alizadeh	Shahid Beheshti University of Medical Sciences		Iran Ministry of Health	Iran University of Medical Sciences	Tabriz University of Medical Sciences					No	181
The Role of Point-of-Care Ultrasound (POCUS) in Envenomation by a Desert Viper	Qatar	English	2020	Journal article	American Journal of Case Reports	Case report/ case series	Case report/series	1	1	0	0	None	Photo catalogue		Cerastes cerastes						Yes	1	Saudi Guard polyvalent anti-snake venom			Saudi National Antivenom and Vaccine Production Center		Amr Elmoheen	Hamad Medical Corporation		Weill Cornell Medicine	University of London						Yes	182
Thromboelastographic study of the snakebite-related coagulopathy in Djibouti	Djibouti	English	2018	Journal article	Blood Coagulation and Fibrinolysis	Retrospective facility-based	Snakebite-induced coagulopathy	14	14	0	0	None	/// ///		// //						Yes	14	FAV-Afrique			Sanofi Pasteur		Sébastien Larréché	Hôpital d’Instruction des Armées Bégin		Hôpital d'instruction des armées Desgenettes	Hôpital medico-chirurgical Bouffard	Centre hospitalo-universitaire Cochin	Centre d'épidémiologie et de santé publique des armées		Centre de transfusion sanguine des armées		Yes	183
Thrombotic Microangiopathy Following Arabian Saw-Scaled Viper (Echis coloratus) Bite: Case Report	Jordan	English	2020	Journal article	American Journal of Case Reports	Case report/ case series	Case report/series	1	1	0	0	None	Snake body examination		Echis coloratus						Yes	1	a polyvalent			// //		Mohammad Bader Obeidat	Royal Medical Services									No	184
Toxicity Patterns and Outcome of Snake Bite Cases at Nishtar Hospital Multan	Pakistan	English	2015	Journal article	Pakistan Journal of Medical and Health Sciences	Prospective facility-based	Snakebite envenoming	142	142	3	16	Disability: amputation, renal failure, stroke, hypoxic brain damage, and loss of vision	/// ///		// //						Unclear	?	// //			// //		ROOH UL AMIN	Ghazi Medical College		Quaid-e-Azam Medical College							No	185
TOXICOVIGILANCE RAPPORTS GÉNÉRAL ET SPÉCIFIQUES - ANNÉE 2021	Morocco	French	2021	Governmental report	///	National registry-based	Poisoning	310	310	5	?	Unclear	/// ///		///						Yes	120	Inoserp MENA			///		///////	Centre Anti Poison et de Pharmacovigilance du Maroc									/	186
Tropical article, Snake bites associated problems and management [Yemeni Style]	Yemen	English	2008	Journal article	Journal of Tropical Nephro-Urology	Prospective facility-based	Snake bites	22	22	3	5	Amputation	Not clear/mentioned		Viper						Yes	20	// //			// //		H. M. Alkaff	Not mentioned									?	187
Unusual presentation of chronic idiopathic thrombocytopenic purpura	Oman	English	2008	Journal article	Oman Medical Journal	Case report/ case series	Case report/series	1	1	0	0	None	/// ///		// //						Unclear	?	// //			// //		M. Madhusudhanan	Rustaq Hospital									No	188
Unusual Snake bite complications in a 70 year-old woman: A case Report	Saudi Arabia	English	2022	Journal article	Medical Science	Case report/ case series	Case report/series	1	1	0	?	Unclear	Not clear/mentioned		Vipera berus						Yes	1	// //			// //		Fahad Khalid ALQuwaiay	King Khalid Hospital		University of Hail	University of Khartoum						No	189
Venomous snakebites in Diwaniah: A Clinicoepidemiological descriptive study	Iraq	English	2014	Journal article	Al-Qadisiya Medical Journal	Retrospective facility-based	Snakebite envenoming	49	49	14	?	Unclear	Not identified		Not identified						Yes	45	FAV-Afrique			Sanofi Pasteur		Mohammed M. Al-Shamsi	Al-Qadisiah university		Maternity and children teaching hospital	Al-Diwaniah teaching hospital						No	190
Viper Bite in a Lebanese Child	Lebanon	English	2016	Journal article	Journal of Pediatrics and Neonatal Care	Case report/ case series	Case report/series	1	1	0	0	None	Not clear/mentioned		Daboia palaestinae						Yes	1	// //			// //		El Helou Sally	University of Balamand		Balamand University and Quarantina Governmental hospital							No	191
[Venomous Snakes and Snakebites in Jazan Region, KSA][Venomous Snakes and Snakebites in Jazan Region, KSA]	Saudi Arabia	Arabic	2019	Journal article	Journal of King Abdulaziz University	Retrospective facility-based	Snake bites	1265	1265	1	?	Unclear	/// ///		// //						Yes	?	// //			// //		Salem M. Busais	Jazan University	University of Aden								No	192
Wartime Toxicology: Evaluation of a Military Medical Toxicology Telemedicine Consults Service to Assist Physicians Serving Overseas and in Combat (2005-2012)	Afghanistan	English	2014	Journal article	Journal of Medical Toxicology	Other	Toxicology teleconsultations	3	3	?	?	Unclear	/// ///		// //						Yes	?	// //			// //		Joseph K. Maddry	San Antonio Military Medical Center		Rocky Mountain Poison and Drug Safety	Southern Regional Medical Command	Georgia Regents University					Yes	193
[Annual Health Statistical Report 2021 - Republic of the Sudan]	Sudan	Arabic	2022	Governmental report	///	National registry-based	Health report	4274	4274	114	?	Unclear	/// ///		///						Unclear	?	///			///		////// //	Sudan Federal Ministry of Health									/	194
[Annual Health Report - Palestine 2021]	Palestine	Arabic	2022	Governmental report	///	National registry-based	Health report	224	224	?	?	Unclear	/// ///		///						Unclear	?	///			///		//////	Palestine Ministry of Health									/	195
[Evaluation of Clinical and Iaboratory Findings in Snakebite Patients]	Iran	Persian	2017	Journal article	Journal of Guilan University of Medical Sciences	Retrospective facility-based	Snake bites	100	100	0	0	None	/// ///		// //						Yes	100	// //			// //		Hamid Mohammadi Kojidi	Razi Hospital		Guilan University of Medical Sciences							No	196

## Sheet: Excluded
Article excluded on full-text screening	Reason	Reference number
A contextual approach to managing snake bite in Pakistan: snake bite treatment with particular reference to neurotoxieity and the ideal hospital snake bite kit	#1	197
A fatal outcome due to pulmonary hemorrhage following Russell's viper bite	#4	198
A study of the current knowledge base in treating snake bite amongst doctors in the high-risk countries of India and Pakistan: does snake bite treatment training reflect local requirements?	#3	199
Abstracts of 2022 Middle East and North Africa Toxicology Association (MENATOX) Conference (11–14 May 2022, Muscat, Oman)	#1	200
Acute Adult and Adolescent Poisoning in Tehran, Iran; the Epidemiological Trend between 2006 and 2011	#1	201
Acute interstitial nephritis in patients with viperine snake bite: single center experience of a rare presentation	#4	202
Acute Poisoning in Adults Admitted in Ardabil Imam Khomeini Hospital	#1	203
Adrenal insufficiency in snake envenomation: Another piece of puzzle?	#4	204
Adverse Events in the Efficacy of Crotalidae Polyvalent Immune Fab Antivenom vs Placebo in Recovery from Copperhead Snakebite Trial	#4	205
An evaluation of snake bites and antivenin use at a regional medical center	#4	206
Analysis of Fang Puncture Wound Patterns in Isfahan Province's, Iran, Venomous and Non-Venomous Snakes	#1	207
Antagonization of tumor necrosis factor in snake bite - A new approach for an old threat	#1	208
Antivenom use in bite and sting cases presenting to a public hospital	#4	209
Blood Coagulation Induced by Iranian Saw-Scaled Viper (Echis Carinatus) Venom: Identification, Purification and Characterization of a Prothrombin Activator	#1	210
Catastrophic acute ischemic stroke after Crotalidae polyvalent immune Fab (ovine)-treated rattlesnake envenomation	#4	211
Causes and Risk Factors of Self- Poisoning in Adolescents 15 to 20 Years: A Single-Center Study With 321 Patients	#1	212
Chronic Kidney Disease after Snake Envenomation Induced Acute Kidney Injury	#4	213
Coagulation parameters in copperhead compared to other Crotalinae envenomation: secondary analysis of the F(ab')2 versus Fab antivenom trial	#4	214
Coagulopathies in Naja naja karachiensis (black Pakistan cobra) bites and its effect on coagulation tests upon storage of platelet-poor plasma	#1	215
Concepts in crotaline snake envenomation management	#1	216
Algorithmic approach to the prevention of unnecessary fasciotomy in extremity snake bite	#4	217
Clinical manifestations and treatments of Protobothrops mucrosquamatus bite and associated factors for wound necrosis and subsequent debridement and finger or toe amputation surgery	#4	218
Controlled evaluation of injury in an international Safe Community: Kashmar, Iran	#2	219
Early severity predictors of snakebite envenomation in the southern region of Tunisia	#1	220
Economic evaluation of the direct cost resulting from childhood poisoning in Morocco: micro-costing analysis	#2	221
Envenomation by the brown tree snake (Boiga irregularis) on Guam	#4	222
Envenomations by colubrid snakes in Africa, Europe, and the Middle East	#1	223
Envomation by venomous snakes in Pakistan	#1	224
Epidemiologic prediction of snake bites in tropical south Iran: Using seasonal time series methods	#1	225
Epidemiological Study of Poisoning in Teaching Hospitals in Shiraz in 1387	#1	226
Evaluating the Prevalence of Intentional and Unintentional Poisoning in Vulnerable Patients Admitted to a Referral Hospital	#1	227
Evaluation of antivenom therapy in Vipera palaestinae bites	#4	228
Evaluation of Risk Factors and Follow-Up Criteria for Severity of Snakebite in Children	#4	229
Experience of Snakebite Envenomation by a Desert Viper in Qatar	#1	230
Health-seeking behaviour in Pakistan: a narrative review of the existing literature	#1	231
Hospital Performance Indicators and Their Associated Factors in Acute Child Poisoning at a Single Poison Center, Central Saudi Arabia	#1	232
Implications of venom hypersensitivity for a deploying soldier	#2	233
Pattern of animal-related injuries in Iran	#2	234
Snake bites in morocco: Progress and challenges	#1	235
Role of the Poison Control Centre of Morocco in the Improvement of Public Health	#1	236
Lethal, Hemorrhagic, and Necrotic Effects of Montivipera bornmuelleri Venom	#1	237
[The management of snake envenomation: evaluation of twenty-one snake bite cases]	#4	238
Occupational accidents: a comparative study of construction and manufacturing industries	#3	239
On the Occurrence and Health Risks of the Venomous Palestine Viper (Vipera palaestinae Werner, 1938) in the Gaza Strip -Palestine	#1	240
One year epidemiological study of acute adult and adolescent poisoning admitted to Loghman Hospital, Tehran. 2004-2005	#1	241
[Our clinical experience in the treatment of snakebites]	#4	242
Pattern of Inpatients Acute Poisonings in Birjand City, East of Iran	#2	243
Plasmapheresis in a case of acute kidney injury with severe hemolysis and thrombocytopenia due to hematotoxic (Russell's viper) snake bite	#4	244
Poisoning in Saudi Arabia: ten-year experience in King Khaled University Hospital	#2	245
Venomous Snakes and Snakebites in Jordan	#1	246
Prevalence of Non-drug Poisoning in Patients Admitted to Hospitals of Mazandaran University of Medical Sciences, 2010-2011	#2	247
Prothrombin activation in eastern tiger snake bite	#4	248
Recovery from Copperhead Snake Envenomation: Role of Age, Sex, Bite Location, Severity, and Treatment	#4	249
Self-reported incidence of snake, spider, and scorpion encounters among deployed U.S. military in Iraq and Afghanistan	#4	250
Signalisation d'un cas de morsure par Varanus griseus (Daudin, 1803) au Sud de la Tunisie	#2	251
Snake and Scorpion Venoms and their Antidotes In Khartoum State‏	#3	252
Snake bite envenomation in children in Kashmir	#4	253
Snake bite-induced renal medullary angitiis in a child: A case report	#4	254
Snake bites and acute renal failure	#1	255
Snakebite envenoming at MSF: A decade of clinical challenges and antivenom access issues	#4	256
Snakebite Mimicking Brain Death: Bedside Clues	#1	257
Snakebite in Lebanon: The painful reality	#1	258
Snakebite-induced acute kidney injury requiring dialysis in second trimester of pregnancy: Successful outcomes in a therapeutic quagmire	#4	259
Spontaneous peri-nephric hematoma in a patient with acute kidney injury following Russell's viper envenomation	#4	260
Sur l'envenimation ophidienne pédiatrique au CHU de Fès (Maroc)	#1	261
Thalamic infarction following a Russell's viper bite	#4	262
The first reported snakebite by an African snake-eater, Polemon spp. (Atractaspididae, Aparallactinae); Local envenoming by Reinhardt's snake-eater, Polemon acanthias (Reinhardt, 1860)	#4	263
The Patterns of Poisoning Exposure in Different Ages in Duhok Governate: A three Years Study (2016, 2017, 2018)	#2	264
The prognostic value of the neutrophil/lymphocyte ratio in patients with snake bites for clinical outcomes and complications	#4	265
The use of therapeutic plasmapheresis in the treatment of poisoned and snake bite victims: an academic emergency department's experiences	#4	266
The validity, reliability and minimal clinically important difference of the patient specific functional scale in snake envenomation	#4	267
The Snakebite Problem in Pakistan	#1	268
Tropical skin diseases in British military personnel	#1	269
Two case reports of local envenoming by the Spotted grass snake, Psammophylax rhombeatus (Linnæus, 1758) (Serpentes, Psammophiidae)	#4	270
Venomous snakes of Saudi Arabia and the Middle East: a keynote for travellers	#1	271
When to restart breastfeeding in a lactating mother after a snakebite?	#1	272
Validity and reliability of telephone administration of the patient-specific functional scale for the assessment of recovery from snakebite envenomation	#4	273
Venomous snake-bite and use of polyvalent snake antivenom in Oman	#1	274
Clinical Toxicology of Snakebite In Africa and The Middle East / Arabian Peninsula	#1	275
Viperidae snakebites and antivenoms in central and southeastern European and neighbouring countries of Asia and Middle East	#3	276
Management of venomous bites and stings in British Military Personnel deployed in Iraq, Afghanistan and Cyprus	#1	277
Epidemiology of venomous and semi-venomous snakebites (Ophidia: Viperidae, Colubridae) in the Kashan city of the Isfahan province in Central Iran	#1	278
Venomous snakes and envenomation in Palestine	#1	279
What dose of anti-snake venom should be given in severe neuroparalytic snake bite?	#4	280
[Summer injuries in the emergency department]	#1	281
Leave snakes alone!	#1	282
Nephrotoxicity in krait bite: a rare case series of three fatalities in consecutive bites by a single snake	#4	283
Use of neostigmine in black mamba snake bite: a case report	#4	284
Snake bite poisoning presenting as pseudo brain death	#4	285
Upper limb compartment syndrome after an adder bite: a case report	#4	286

## Sheet: Summary
Country	Frequency	%		Year of publication	Frequency	%					Type of study	Frequency	%				Journal	Frequency
Iran	37	18.8776		2000 - 2003	10	5.10204					Case report/ case series	67	34.1837				Toxicon	7
Morocco	35	17.8571		2004 - 2007	14	7.14286					Prospective facility-based	41	20.9184				Pakistan Armed Forces Medical Journal	6
Pakistan	35	17.8571		2008 - 2011	31	15.8163					Retrospective facility-based	58	29.5918				Asia Pacific Journal of Medical Toxicology	5
Saudi Arabia	15	7.65306		2012 - 2015	46	23.4694					National registry-based	18	9.18367				Annales françaises d'anesthésie et de réanimation	4
Sudan	13	6.63265		2016 - 2019	52	26.5306					Trial study	7	3.57143				Médecine et Santé Tropicales	4
Oman	11	5.61224		2020 - 2023	43	21.9388					Other	5	2.55102				Cureus	4
Iraq	6	3.06122		Total	196	100					Total	196	100				Pan African Medical Journal	3
Yemen	6	3.06122															Saudi Journal of Kidney Diseases and Transplantation	3
Egypt	6	3.06122															Bulletin de la Societe de Pathologie Exotique	3
Lebanon	5	2.55102		Year of publication	Frequency	%		Exclusion criterion	Frequency								Professional Medical Journal	3
Jordan	5	2.55102		2000	3	1.53061		Reason 1	40								American Journal of Case Reports	3
Afghanistan	4	2.04082		2001	4	2.04082		Reason 2	9								Wilderness & Environmental Medicine	3
Djibouti	4	2.04082		2002	0	0		Reason 3	4								Journal of Pakistan Medical Association	3
Emirates	3	1.53061		2003	3	1.53061		Reason 4	37								Oman Medical Journal	3
Palestine	2	1.02041		2004	5	2.55102		Reason 5	0								Journal of the College of Physicians and Surgeons Pakistan	3
Qatar	3	1.53061		2005	4	2.04082		Total	90								Journal of Venomous Animals and Toxins including Tropical Diseases	3
Tunisia	3	1.53061		2006	3	1.53061											Eastern Mediterranean Health Journal	3
Kuwait	2	1.02041		2007	2	1.02041		Language	Frequency	%							Ain Shams Journal of Forensic Medicine and Clinical Toxicology	3
Libya	2	1.02041		2008	8	4.08163		English	166	84.6939							* Out of 115 journals.
Somalia	2	1.02041		2009	7	3.57143		French	24	12.2449
Bahrain	0	0		2010	4	2.04082		Arabic	4	2.04082
Syria	0	0		2011	12	6.12245		Persian	2	1.02041							Academic affliation	Frequency	Country
				2012	13	6.63265											Centre Anti Poison et de Pharmacovigilance du Maroc	15	Morroco
				2013	10	5.10204											Ibn Tofail University	12	Morroco
				2014	15	7.65306					% of publications with at least one author affiliating outside the region:				19.3717	%	Mashhad University of Medical Sciences	9	Iran
				2015	8	4.08163			37	191							Ahvaz Jundishapur University of Medical Sciences	6	Iran
				2016	10	5.10204											Centre Hospitalier Universitaire Mohammed VI	6	Morroco
				2017	16	8.16327											Mohammed V University	6	Morroco
				2018	12	6.12245					Type of publication	Frequency	%				University of Khartoum	6	Sudan
				2019	14	7.14286					Journal article	182	92.8571				Cadi Ayyad University	5	Morroco
				2020	9	4.59184					Conference abstract	10	5.10204				Faculty of Medicine and Pharmacy of Rabat	5	Morroco
				2021	16	8.16327					Official statistical report	4	2.04082				Rabat Scientific Institute	5	Morroco
				2022	16	8.16327					Abstract	0	0				Shiraz University of Medical Sciences	5	Iran
				2023	2	1.02041					Total	196	100				Sultan Qaboos University	5	Oman
				Total	196	100											Ain Shams University	4	Egypt
																	AJA University of Medical Sciences	4	Iran
																	Birjand University of Medical Sciences	4	Iran
																	Hamad Medical Corporation	4	Qatar
																	Hôpital militaire d’instruction Mohammed V	4	Morroco
																	Hôpital d'Instruction des Armées Desgenettes	4	France
																	Hôpital d’Instruction des Armées Bégin	4	France
																	Jundishapur University of Medical Sciences	4	Iran
																	King Khalid University	4	Saudi
																	University of Oxford	4	UK
																	* Out of 246 affliations.

## Sheet: References
	References
1	Kazemi SM, Jahan-Mahin MH, Zangi B, Khozani RS, Warrell DA. A case of envenoming by a Persian false-horned viper Pseudocerastes persicus (Duméril, Bibron & Duméril, 1854) (Serpentes: Viperidae) in Southeastern Iran. Toxicon. 2023 Feb;223:107009.
2	Ozen S, Guzel S. A case of ischaemic stroke following cerastes cerastes snake bite in Libya. AFRICAN JOURNAL OF NEUROLOGICAL SCIENCES. 2020;39(1):21–4.
3	Tabbara F, Abdul Nabi SS, Sadek R, Kazzi Z, El Zahran T. A Case Report of a Lebanon Viper (Montivipera bornmuelleri) Envenomation in a Child. Clin Pract Cases Emerg Med. 2022 Nov;6(4):318–22.
4	Ibrahim AM, ElSefi TT, Ghanem M, Fayed AM, Shaban NA. A Horned Viper Bite Victim with PRES. Case Rep Neurol Med. 2017;2017:1835796.
5	Chani M, L’kassimi H, Abouzahir A, Nazi M, Mion G. À propos de trois observations d’envenimations vipérines graves au Maroc. Ann Fr Anesth Reanim. 2008 Apr;27(4):330–4.
6	Chafiq F, Sassi A, Fekhaoui M, Soulaymani-Bencheikh R. A propos du premier cas d’envenimation grave par Daboia mauritanica traite´e au Maroc par le nouvel antivenin : Inoserp MENA. In 2019.
7	Chara K, Baccouche N, Turki O, Regaig K, Chaari A, Bahloul M, et al. A rare complication of viper envenomation: cardiac failure. A case report. Med Sante Trop. 2017 Feb 1;27(1):52–5.
8	Astaraki P, Mahmoudi GA, Bahmani M. A rare snake bite in a child and its treatment process with regards to renal function. 2017;6(2):114–6.
9	Ismail Hassan K, Hodan M J, Li C. A Retrospective Study of Acute Renal Failure in Children: Its Incidence, Etiology, Complications and Prognosis. Cureus. 2017 May 25;9(5):e1274.
10	Asif N, Akhtar F, Kamal K. A STUDY OF NINETY SNAKE BITE CASES AT PAKISTAN AIR FORCE (PAF) HOSPITAL, SHORKOT, PAKISTAN. Pakistan Armed Forces Medical Journal. 2015 Jun 30;65(3):333–8.
11	Gouda AS, Elnabarawy NA, Badawy SM. A study of snakebite envenomation cases admitted to egyptian national poisoning center. Acta Medica International. 2017 Jul 1;4(2):34.
12	Adam I, Gerais AS. Abruptio placentae following snake bite in a Sudanese woman. Saudi Med J. 2005 Apr;26(4):686–7.
13	Ben Ghezala H, Snouda S. Accident vasculaire cérébral hémorragique mortel suite à une envenimation par une vipère à corne en Tunisie. Pan African Medical Journal. 2015;21(1).
14	Chani M, Abouzahir A, Haimeur C, Kamili ND, Mion G. Accident vasculaire cérébral ischémique à la suite d’une envenimation vipérine grave au Maroc, traitée par un antivenin inadapté. Ann Fr Anesth Reanim. 2012 Jan;31(1):82–5.
15	Assamadi M, M´Barek YA, Elallouchi Y, Benantar L, Aniba K. Accident vasculaire cérébral ischémique, complication inhabituelle d’une morsure de vipère: à propos d’un cas. Pan Afr Med J. 2022 Jan 18;41:50.
16	Khosrojerdi H, Amini M. Acute and Delayed Stress Symptoms Following Snakebite. APJMT. 2013;2(4):140–4.
17	Kumar H, Bashir A, Sultan MO, Abid K, Baig NN. Acute Kidney Injury Secondary To Snake Bite In Patients Presenting To A Tertiary Care Hospital. 2018;8(3):168–71.
18	Salem W, Abdelrahim MG, Al Majmaie L, Dahdaha M, Al-Bakri F, Elmoheen A. Acute Myocardial Infarction (AMI) Treated with Snake Antivenom. Case Rep Emerg Med. 2021;2021:1–5.
19	Naqvi R, Ahmed E, Akhtar F, Naqvi SAA, Rizvi SAH. Acute renal failure [ARF] following snake bite: a study of 35 cases. J Nephrol Urol Transplant. 2000;1(2):49–51.
20	Sagheb MM, Sharifian M, Moini M, Salehi O. Acute renal failure and acute necrotizing pancreatitis after Echis carinatus sochureki bite, report of a rare complication from southern Iran. Prague Med Rep. 2011;112(1):67–71.
21	Elkabbaj D, Hassani K, El Jaoudi R. Acute renal failure following the Saharan horned viper (Cerastes cerastes) bite. Arab J Nephrol Transplant. 2012 Sep;5(3):159–61.
22	Asmat K. Ansari, Qasmi R, Pandhiani MB. Acute renal failure in viperidae snake bite victims. Biomedica. 2006;22([Jul-Dec]):135–8.
23	Al Rohani M, Aljawshaei H, Aduolimi E. Acute renal failure in Yemeni patients. Saudi J Kidney Dis Transpl. 2011 Jul;22(4):829–33.
24	Hafezi G, Rahmani AH, Soleymani M, Nazari P. An Epidemiologic and Clinical Study of Snake Bites during a Five-Year Period in Karoon, Iran. 2018;7(1):13–6.
25	Kassiri H, Naghibzadeh R, Kavosi-Asl P. An Epidemiological Study of Patients with Snake Biting in the Health Centre of Bandar Mahshahr, SW Iran. ASIAN JOURNAL OF ANIMAL AND VETERINARY ADVANCES. 2012 Mar;7(3):268–72.
26	Monzavi SM, Afshari R, Khoshdel AR, Mahmoudi M, Salarian AA, Samieimanesh F, et al. Analysis of effectiveness of Iranian snake antivenom on Viper venom induced effects including analysis of immunologic biomarkers in the Echis carinatus sochureki envenomed victims. Toxicon. 2019 Feb;158:38–46.
27	Larréché S, Mion G, Mayet A, Verret C, Puidupin M, Benois A, et al. Antivenin remains effective against African Viperidae bites despite a delayed treatment. Am J Emerg Med. 2011 Feb;29(2):155–61.
28	Abukamar A, Abudalo R, Odat M, Al-Sarayreh M, Issa MB, Momanie A. Arabian Levantine viper bite induces thrombocytopenia - a case report. J Med Life. 2022 Jun;15(6):867–70.
29	Mourad BA, Maklad AIA, Shihab NSEDAEH, Hodeib AiAE. Assessment of patients with snake bite and scorpion sting attending Poison Control Unit of Tanta University Hospital. 2023 Feb 5 [cited 2023 Feb 5]; Available from: https://www.tdj.eg.net/article.asp?issn=1110-1415;year=2020;volume=48;issue=2;spage=46;epage=52;aulast=Mourad
30	Aissaoui Y, Hammi S, Chkoura K, Ennafaa I, Boughalem M. [Association of ischemic and hemorrhagic cerebral stroke due to severe envenomation by the Sahara horned viper (Cerastes cerastes)]. 2013 Aug;106:163–6.
31	Jean FX, Larréché S, Petitjeans F, Puidupin M, Mion G. Autotransfusion for a haemothorax complicating an Echis pyramidum envenomation in Republic of Djibouti. Transfus Med. 2017 Jun;27(3):225–7.
32	Eric S, Wali FS, Talpur KI. Bilateral proptosis after snakebite: A case report. 2021 Dec;1(4):765–7.
33	Chafiq F, Chrouqui N, Mangin E, Mataame A, Rhalem N, Soulaymani A, et al. Bitis arietans envenomation in snake charmers in the Province of Tiznit, Morocco: First two case reports. CLINICAL TOXICOLOGY. 2014 Apr;52(4):354–5.
34	Hussain I. Brain death criteria; reconsideration after snake bite need. Professional Med J-Q. 2009;16(3):469–71.
35	Al Tarrah M, Al Asfoor M, Abdul Malek K, Bouhaimed M. Case of King Cobra bite in Kuwait: Ethical, public health and legal issues. Medical Principles and Practice. 2009 Jan 1;18:493–7.
36	Lauer C, Zickgraf TL, Weisse ME. Case Report of Probable Desert Black Snake Envenomation in 22-Year-Old Male Causing Profound Weakness and Respiratory Distress. Wilderness & Environmental Medicine. 2011 Sep 1;22(3):246–9.
37	Saadeh AM. Case report: Acute myocardial infarction complicating a viper bite. Am J Trop Med Hyg. 2001;64(5–6):280–2.
38	Al-Azzawi M, Al-Azzawi AJK. Case report: Compartment syndrome secondary to a snakebite; To cut or not to cut? JOURNAL OF PEDIATRIC SURGERY CASE REPORTS. 2016 Aug;11:7-+.
39	Kazemi SM, Al-Sabi A, Long C, Shoulkamy MI, Abd El-Aziz TM. Case Report: Recent Case Reports of Levant Blunt-Nosed Viper Macrovipera lebetina obtusa Snakebites in Iran. Am J Trop Med Hyg. 2021 Apr 5;104(5):1870–6.
40	Razok A, Shams A, Yousaf Z. Cerastes cerastes snakebite complicated by coagulopathy and cardiotoxicity with electrocardiographic changes. Toxicon. 2020 Dec;188:1–4.
41	Abdeldayem A, Alanazi AA, Aljabri JN, Abid I. Challenges in the Management of an Echis coloratus Adult Snakebite Victim at a Tertiary Care Hospital: A Case Report. Am J Case Rep. 2021 Jun 9;22:e931532.
42	Johnson C, Rimmer J, Mount G, Gurney I, Nicol ED. Challenges of managing snakebite envenomation in a deployed setting. J R Army Med Corps. 2013 Dec;159(4):307–11.
43	Chemical Incident Surveillance Monthly Report Jan-May 2022 [Internet]. Republic of Lebanon —Ministry of Public Health— Epidemiological Surveillance Program; 2022 [cited 2023 Mar 9]. Available from: http://www.mdpi.com/1420-3049/23/10/2721
44	Soleimani G, Shahri ES, Shahraki N, Godarzi F, Mousavi SHS, Tavakolikia Z. Clinical and Laboratory Findings and Prognosis of Snake and Scorpion Bites in Children under 18 Years of Age in Southern Iran in 2018-19. INTERNATIONAL JOURNAL OF PEDIATRICS-MASHHAD. 2021 Jan;9(1):12795–804.
45	Mahmood K, Naqvi IH, Talib A, Salkeen S, Abbasi B, Akhter T, et al. Clinical course and outcome of snake envenomation at a hospital in Karachi. Singapore Med J. 2010 Apr;51(4):300–5.
46	Heiner JD, Bebarta VS, Varney SM, Bothwell JD, Cronin AJ. Clinical effects and antivenom use for snake bite victims treated at three US hospitals in Afghanistan. Wilderness Environ Med. 2013 Dec;24(4):412–6.
47	Sagheb MM, Sharifian M, Moini M, Salehi O. Clinical features of snake bite in southern Iran. Trop Doct. 2011 Oct;41(4):236–7.
48	Rana MM, Hassan Y, Alam M. Clinical Manifestations of Poisonous Snake Bite and its Management in a Referral Hospital. 2003;5(4).
49	Sheikh MZ, Maken GR, Satti SA. Clinical Spectrum of Snake Bite and Therapeutic Challenges. Pak Armed Forces Med J. 2008;58(3):331–6.
50	Akbar MA, Awan MM, Jamal N, Malik IH, Aziz M. Clinicoepidemiological Study of Snakebite in Multan. Ann King Edward Med Coll. 2004;10(4):429–31.
51	ALfaifi MS, ALOtaibi AE, AlQahtani SA, ALShahrani OA, ALSharani KM, ALbshabshi AO, et al. Cobra snakebite mimicking brain death treated with a novel combination of polyvalent snake antivenom and anticholinesterase. Am J Emerg Med. 2020 Nov;38(11):2490.e5-2490.e7.
52	Qureshi H, Alam SE, Mustufa MA, Nomani NK, Asnani JL, Sharif M. Comparative cost and efficacy trial of Pakistani versus Indian anti snake venom. J Pak Med Assoc. 2013 Sep;63(9):1129–32.
53	Dhar D. Compartment Syndrome Following Snake Bite. Oman Med J. 2015 Mar;30(2):e082.
54	Al-Hashaykeh N, Al Jundi A, Abuhasna S. Delayed administration of antivenin three days after snakebite saves a life. ANAESTHESIA PAIN & INTENSIVE CARE. 2011 Dec;15(3):167–9.
55	Kolachi HB, Talreja KL, Qazi A, Puri P. District hospital [DHQ] capable to treat snake bite cases. Med Forum Mon. 2011;22(2):33–8.
56	Rahmani AH, Jalali A, Alemzadeh-Ansari MH, Tafazoli M, Rahim F. Dosage comparison of snake anti-venomon coagulopathy. Iran J Pharm Res. 2014;13(1):283–9.
57	Chakroun-Walha O, Issaoui F, Nasri A, Bradai H, Farroukh A, Karray R, et al. Early severity predictors of snakebite envenomation in the southern region of Tunisia: a multivariate analysis. JOURNAL OF ACUTE DISEASE. 2021 Mar;10(2):71–7.
58	Mashhadi I, Kavousi Z, Peymani P, Salman S, Ramhormozi Z, Keshavarz K. Economic burden of scorpion sting and snake bite from a social perspective in Iran. Shiraz E Medical Journal. 2017 Apr 26;18:e57573.
59	Monzavi SM, Salarian AA, Khoshdel AR, Dadpour B, Afshari R. Effectiveness of a clinical protocol implemented to standardize snakebite management in Iran: initial evaluation. Wilderness Environ Med. 2015 Jun;26(2):115–23.
60	Alaoui H, Aissaoui Y, Zoubir M, Boughalem M. Efficacité d’un antivenin au cours d’un syndrome vipérin évoluant depuis 3 jours. À propos d’un cas clinique. MEDECINE ET SANTE TROPICALES. 2018 Jan;28(1):109–11.
61	Chani M, Abouzahir A, Larréché S, Mion G. Embolie pulmonaire dans les suites d’une envenimation grave par une vipère marocaine. Bull Soc Pathol Exot. 2012 Aug;105(3):162–5.
62	Shimi A, Berdai AM, Bahra I, Messoudi F, Khatouf M. Envenimation mortelle par morsure de serpent chez une femme enceinte. Pan Afr Med J. 2011;8:9.
63	El Hattimy F, Chafiq F, Soulaymani A, Soulaymani-Bencheikh R. Envenimations Ophidienne chez l’enfant au Maroc : aspects épidémiologiques, et facteurs de risque. Research fr. 2016 Apr 21;fr3:1513.
64	Hachimi K, Fnini S, El Andaloussi Y, Trafeh M. Envenimations par morsure de serpents et syndrome de loge À propos de deux observations. Chir Main. 2005;24(3–4):184–6.
65	Al-Sadoon MK, Fahad Albeshr M, Ahamad Paray B, Rahman Al-Mfarij A. Envenomation and the bite rate by venomous snakes in the kingdom of Saudi Arabia over the period (2015-2018). Saudi J Biol Sci. 2021 Jan;28(1):582–6.
66	Fouad C, Nadia C, Rachid E, Mohamed F, Abdelmajid S, Naima R, et al. Envenomation by Daboia mauritanica Snakes in Tiznit Province, Morocco: Report of Four Cases. TOXICON. 2012 Aug;60(2):223–223.
67	Aftab Alam HM, Hussain Zaidi SB. Envenomation in pregnancy by common krait (Bungarus caeruleus). J Coll Physicians Surg Pak. 2014 May;24 Suppl 2:S144-146.
68	Haidar NA. Environmental Hazards as a cause of Pediatric Intensive Care Admission. Yemeni Journal for Medical Sciences. 2014;2014(8):13–8.
69	Kassiri H, Khodkar I, Kazemi S, Kasiri N, Lotfi M. Epidemiological analysis of snakebite victims in southwestern Iran. JOURNAL OF ACUTE DISEASE. 2019 Nov;8(6):260–4.
70	Omar SM, Abdallah MA, Abdallah S, Ali KM, Eltayeb K, Abdalla TM, et al. Epidemiological characteristics of snake-bite victims in Gadarif hospital, eastern Sudan. TROPICAL MEDICINE & INTERNATIONAL HEALTH. 2017 Oct;22:181–181.
71	Chafiq F, Hmimou R, Rhalem N, Soulaymani A, Mokhtari A, Soulaymani-Bencheikh R. [Epidemiological characteristics of snakebites notified to the Poison Control and Pharmacovigilance Center of Morocco. Year 2016]. Toxicologie Analytique et Clinique. 2018 Sep 1;30(3):175–6.
72	Dehghani R, Dadpour B, Mehrpour O. Epidemiological profile of snake bite in Iran, 2009-2010 based on information of Ministry of Health and Medical Education. Int J Med Toxi Fore Med. 2014 Jan 1;4:33–41.
73	Badr A, Abderrahman E, Hassan A, Mina AE, Rachid E, Yassir B. Epidemiological profile of snakebites cases recorded at the 3rd military hospital laayoune morocco between 2011 and 2017. Rese Jour of Pharm and Technol. 2018;11(5):1752.
74	Arfaoui A, Hmimou R, Ouammi L, Soulaymani A, Mokhtari A, Chafiq F, et al. Epidemiological Profile OF Snakebites in Morocco. JOURNAL OF VENOMOUS ANIMALS AND TOXINS INCLUDING TROPICAL DISEASES. 2009;15(4):653–66.
75	Farzaneh E, Fouladi N, Shafaee Y, Mirzamohammadi Z, Naslseraji F, Mehrpour O. Epidemiological study of snakebites in Ardabil Province (Iran). Electron Physician. 2017 Mar;9(3):3986–90.
76	El Koraichi A, Tsala G, El Haddoury M, Ech-Chérif El Kettani S. Épidémiologie des envenimations par morsure de vipère en unité de réanimation pédiatrique à l’hôpital d’Enfants de Rabat au Maroc. Annales Françaises d’Anesthésie et de Réanimation. 2011 Jan 1;30(1):83–5.
77	Chabli H, Arib S, Mouafak Y, Younous S. Épidémiologie des envenimations vipérines en réanimation pédiatrique à l’hôpital d’enfants de Marrakech (Maroc). Arch Pediatr. 2014 Dec;21(12):1293–8.
78	Jamali A, Yousif M, Kareem S, Ali S, Salman B, Imtiaz S. Epidemiology and complications of snakebite in rural area of Badin and Thar Sind, Pakistan. J Pak Med Assoc. 2022 Aug;72(8):1591–7.
79	Al-Lawati A, Al-Abri SS, Lalloo DG. Epidemiology and outcome of snake bite cases evaluated at a Tertiary Care Hospital in Oman. J Infect Public Health. 2009;2(4):167–70.
80	Al-Homrany M. Epidemiology of acute renal failure in hospitalized patients: experience from southern Saudi Arabia. East Mediterr Health J. 2003;9(5–6):1061–7.
81	Alavi SM, Alavi L. Epidemiology of animal bites and stings in Khuzestan, Iran, 1997-2006. J Infect Public Health. 2008;1(1):51–5.
82	Khadem-Rezaiyan M, Moallem SR, Afshari R. Epidemiology of Snake, Spider and Scorpion Envenomation in Mashhad, Khorasan Razavi, Iran (2004-2011). IJT. 2018 Jan 1;12(1):27–31.
83	Al-Sayegh MT, Hani RB, Warrell DA, Amr Z. Epidemiology of snakebites in Kuwait. Trans R Soc Trop Med Hyg. 2021 Sep 3;115(9):998–9.
84	Al-Musawi M, Chanbour H, El Masri J, Awad R, Armash K. Erectile Dysfunction and Permanent Bladder Areflexia Following Montivipera Bornmuelleri Snakebite. CUREUS. 2021 Sep 14;13(9).
85	Lallie HD, Hami H, Soulaymani A, Chafiq F, Mokhtari A, Soulaymani-Bencheikh R. [Epidemiology of snakebites in Morocco]. Med Trop. 2011 Jun;71(3):267–71.
86	Hanssens Y, Deleu D, Taqi A. Etiologic and demographic characteristics of poisoning: a prospective hospital-based study in Oman. J Toxicol Clin Toxicol. 2001;39(4):371–80.
87	Chafiq F, Hmimou R, Rhalem N, EL Karimi MH, Soulaymani A, Mokhtari A, et al. ́Evaluation de l’antivenin Inoserp MENA contre les envenimations ophidiennes au Maroc. Donne ́es du Centre antipoison et de pharmacovigilance du Maroc entre 2016 et 2018. In: TOXICON. 2019. p. S15–S15.
88	Emam SJ, Nikzamir A. Evaluation of hematological and biochemical parameters in snakebite patients referred to Razi Hospital, Ahwaz, Iran. Pak J Med Sci. 2008;24(5):712–8.
89	Al Masroori S, Al Balushi F, Al Abri S. Evaluation of Risk Factors of Snake Envenomation and Associated Complications Presenting to Two Emergency Departments in Oman. Oman Med J. 2022 Mar;37(2):e349.
90	Dorooshi G, Javid ZN, Meamar R, Farjzadegan Z, Nasri M, Eizadi-Mood N. Evaluation of The effects of Anti-Inflammatory Drugs on Local and Systemic manifestations of snakebite: A cross-sectional study. J Venom Res. 2021;11:21–5.
91	El Guindi MKh, E. A. ET. Evaluation of viper envenomed patients and comparison of the potency and safety of the polyvalent antiviper venom versus polyvalent antisnake venom. [study in the poison control center in University of Ain Shams]. Ain-Shams Journal of Forensic Medicine and Clinical Toxicology. 2005;4:69–79.
92	Rauf A, Adnan, Malik S, Zaman H, Gilani S. Experience of Snake Bite Cases in Hazara Division, KP, Pakistan. GOMAL JOURNAL OF MEDICAL SCIENCES. 2017 Jul;15(3):143–6.
93	Hassanian-Moghaddam H, Monzavi SM, Shirazi FM, Warrell DA, Mehrpour O. First report of a confirmed case of Montivipera latifii (Latifi’s viper) envenoming and a literature review of envenoming by Montivipera species. Toxicon. 2022 Feb;207:48–51.
94	Khan M, Khurram M, Raza S. Gender based differences in patients of poisoning managed at a Medical Unit. J Pak Med Assoc. 2019 Jul;69(7):1025–8.
95	El Hattimy F, Chafiq F, Hami H, Mokhtari A, Soulaymani A, Soulaymani-Bencheikh R. Geographical distribution of health indicators related to snake bites and envenomation in Morocco between 1999 and 2013. Epidemiol Health. 2018;40:e2018024.
96	Hameed S, Memon M, Khan S. Guillain-Barre Syndrome Following a Snakebite: A Case Report and Review of Literature. CUREUS. 2019 Jul 30;11(7).
97	Ansoumane Hawa K, Mhaili J, Boutakioute B, Ouali Idrissi M, Idrissi El Ganouni N. Hemorrhagic Stroke Revealing a Snake Bite: A Case Report. Cureus. 2022 Jan;14(1):e20935.
98	Dafallah MA, Habour E, Ragab EA. Hemothorax after snake bite. Clin Case Rep. 2021 Sep;9(9):e04874.
99	Paulis MG, Faheem AL. Homicidal Snake Bite in Children. J Forensic Sci. 2016 Mar;61(2):559–61.
100	Kassiri H, Tandis F, Lotfi M. Incidence and Epidemiological Profile of Snakebites and Scorpion Stings in Northern Khuzestan Province, Southwestern Iran: A Descriptive, Analytical Study. ASIAN JOURNAL OF PHARMACEUTICS. 2018 Jul;12(3):S888–95.
101	Dehghani R, Rabani D, Panjeh Shahi M, Jazayeri M, Sabahi Bidgoli M. Incidence of snake bites in Kashan, Iran during an eight year period (2004-2011). Arch Trauma Res. 2012;1(2):67–71.
102	Shafiq MM, Nadeem M, Iqbal W, Baqai HZ, Ahmed SI. Intentional and accidental poisoning: Experience at a tertiary care hospital in Rawalpindi, Pakistan. RAWAL MEDICAL JOURNAL. 2018 Jul;43(3):381–4.
103	Monzavi SM, Afshari R, Khoshdel AR, Salarian AA, Khosrojerdi H, Mihandoust A. Interspecies Variations in Clinical Envenoming Effects of Viper Snakes Evolutionized in a Common Habitat: A Comparative Study on Echis carinatus sochureki and Macrovipera lebetina obtusa Victims in Iran. Asia Pac J Med Toxicol. 2019;8(4):107–14.
104	Jalalzadeh M, Ghadiani MH. Kidney Failure Due to Abdominal Compartment Syndrome Following Snakebite. Iran J Kidney Dis. 2017 Jan;11(1):66–9.
105	Ait Essi F, Benhima MA, Abkari I, Najeb Y, Latifi M, Khallouki M, et al. L’amputation des doigts par morsure de serpent : à propos de trois cas. Chirurgie de la Main. 2013 Apr 1;32(2):92–5.
106	Aissaoui Y, Kichna H, Boughalem M, Drissi Kamili N. La paraspécificité des antivenins : exemple d’une envenimation grave par la vipère à cornes du Sahara (Cerastes cerastes) traitée par un antivenin polyvalent non spécifique. Med Sante Trop. 2013;23(1):100–3.
107	Chafiq F, Chrouqui N, Fekhaoui M, Mataame A, Mokhtari A, Soulaymani A, et al. Les serpents responsables des accidents de morsures au Maroc : Données du Centre Anti Poison et de Pharmacovigilance du Maroc. In 2014.
108	Kanth N, Neel S, Memon IA, Lohana AC, Advani D. Magnitude of Snakebite in a Rural of Southern Sindh. PAKISTAN JOURNAL OF MEDICAL & HEALTH SCIENCES. 2020 Jul;14(3):1775–8.
109	Krysa-Clark J, Lewis S, Waterworth TA. Management of a snake bite in the field. J R Army Med Corps. 2004 Jun;150(2):97–8.
110	Ansari AK, Sheikh SA. Management of vipride snake bite. Pak Armed Forces Med J. 2000;50(1):26–8.
111	Sadeghi M, Barazandeh M, Zakariaei Z, Davoodi L, Tabaripour R, Fakhar M, et al. Massive cutaneous complications due to snakebite: A case report and literature review. CLINICAL CASE REPORTS. 2021 May;9(5).
112	Rezaie Keikhaie K, Kahkhaie LR. Maternal and Perinatal Outcome, a Case Report of Disseminated Intravascular Coagulation Following Snakebite after Treatment with Polyvalent Anti-snake Bites. JJBTW. 2018;07(01).
113	Akram S, Ishaque M, Abbas S. Mechanical ventilation in snake bite. Pak Armed Forces Med J. 2004;54(2):282–6.
114	El Hattimy F, Chafiq F, Lallié HD, Mokhtari A, Soulaymani A, Soulaymani-Bencheikh R. Ophidian envenomation in Morocco: Analysis of specific hospitalization records (2012-2015). E3S Web Conf. 2021;319:01071.
115	Lallie HD, Hami H, Soulaymani A, Chafiq F, Fekhaoui M, Mokhtari A, et al. [Ophidian envenomation in the region Souss-Massa-Drâa in Morocco]. Bull Soc Pathol Exot. 2012 Aug 1;105(3):171–4.
116	Omar SM, Osman OS, Gasim GI, Adam I. Pattern and Trends in Adult Hospitalization/Admission and Mortality Among Medical Ward Inpatients at Gadarif Hospital in Eastern Sudan: A Four-Year Retrospective Study. Int J Gen Med. 2022;15:5879–89.
117	Abd-Elhaleem ZAE, Muqhem BAA. Pattern of acute poisoning in Al Majmaah region, Saudi Arabia. American Journal of Clinical and Experimental Medicine. 2014;2(4):79–85.
118	AL Bahlooly MAH, AL-Kubati AS, AL Selwi AA, Al-Bahlooli SH. Pattern of Childhood Poisoning and Intoxication in AL Salam Hospital Sadah -Yemen. Thamar University Journal of Natural & Applied Sciences. 2017;7(1):21–31.
119	Ram N, Abro HA, Sheikh AS, Qadri HUR. Pattern of Snake Bite at Chandka Medical College Hospital Larkana. Medical Channel. 2012;18:24–7.
120	Shahani R, Agha S, Kazi SAF. Pattern of Snake Bite Cases Visiting at Rural Health Centre of Sindh, Pakistan. Pak Armed Forces Med J. 2010;60(3):360–2.
121	Ahmed I eldeen O, Abdalla AR. Pattern, First Aid and Complications of Snake Bite in Sudan. Gezira Journal of Health Sciences. 2013 Dec 1;9(2).
122	Kaballo BG, Khogali MS, Khalifa EH, Khaiii EAG, Ei-Hassan AM, Abu-Aisha H. Patterns of ‘severe acute renal failure’ in a referral center in Sudan: excluding intensive care and major surgery patients. Saudi J Kidney Dis Transpl. 2007 Jun;18(2):220–5.
123	Naseri K, Kiani Z, Sajadi ZS, Mehrpour O, Javadmoosavi SY, Forouzanfar F, et al. Pharmaceutical toxicity is a common pattern of inpatient acute poisonings in Birjand City, East of Iran. Sci Rep. 2023 Jan 24;13(1):1312.
124	Moujahid A, Laoutid J, Hajbi H, Baite A, Safi L. [Plasma exchange therapy in a severe snake bite victim]. Ann Fr Anesth Reanim. 2009 Mar;28(3):258–60.
125	Sayed HY, Saleb MM. Possible ocular toxicity among intoxicated patients admitted to intensive care unit of poison control center- Ain Shams university hospitals. Ain-Shams J Forensic Med Clin Toxicol. 2011;17:1–12.
126	Kumar H, Bashir A, Abid K, Baig NN. Predictors of in-hospital mortality in patients with snake bite in population of Karachi, Pakistan. Gomal J Med Sci. 2019 Oct 9;17(4):107–11.
127	Nisar A, Rizvi F, Afzal M, Shafi MS. Presentation and complications of snakebite in a tertiary care hospital. J Coll Physicians Surg Pak. 2009 May;19(5):304–7.
128	Hameed FA, Ansari HK, Al-Najjar FJ. Prevalent Poisonings in Adults and Adolescents in Dubai: A Compendium from Rashid Hospital. Asia Pac J Med Toxicol. 3:115–9.
129	Lall SB, Al Wahaibi SS, Al Riyami MM, Al Kharusi K. Profile of acute poisoning cases presenting to health centres and hospitals in Oman. East Mediterr Health J. 2003 Mar 31;9(5–6):944–54.
130	Al Serhan A, Neimat K, Shabaneh M, Shabaki K, Abu fool A, Khamayseh Q. Recovery of severe envenomation with delayed antivenom administration. J Royal Med Serv. 2015;22(3):80–2.
131	Adam GK, Hussein SM, Adam I. Renal failure and neonatal death following snakebite during pregnancy. A case report. JOURNAL OF VENOMOUS ANIMALS AND TOXINS INCLUDING TROPICAL DISEASES. 2006;12(4):653–6.
132	Al-Rohani M. Renal failure in Yemen. Transplant Proc. 2004;36(6):1777–9.
133	Omer H, Alhomrany A. Renal Involvement Following Snake Bite Envenomation. J Clin Nephrol Ren Care. 2022;8(2).
134	Al Hatali BA, Al Mazroui SA, Alreesi AS, Geller RJ, Morgan BW, Kazzi ZN. Report of a Bite from a New Species of the Echis Genus—Echis omanensis. J Med Toxicol. 2015 Jun;11(2):242–4.
135	Besharat M, Vahdani P, Abbasi F, Fardkhani SK. Reporting A Series of 100 Cases of Snake Bites in Loghman Hospital between 2000-2005. Pajoohandeh Journal. 2008 Oct 10;13(4):315–20.
136	Khalid H, Azrag RS. Retrospective hospital-based study on snakebite envenomation in Sudan. Trans R Soc Trop Med Hyg. 2021 Sep 3;115(9):992–7.
137	Bomba A, Favaro P, Haus R, Aigle L, Jean FX, Dauphin I, et al. Review of Scorpion Stings and Snakebites Treated by the French Military Health Service During Overseas Operations Between 2015 and 2017. Wilderness Environ Med. 2020 Jun;31(2):174–80.
138	Al Masroori S, Al Abri S. Risk factors of snake envenomation associated complications presenting to two ED in Oman. European Journal of Emergency Medicine: Official Journal of the European Society for Emergency Medicine. 2020 Sep 1;27:e7–8.
139	Roszko PJD, Kavanaugh MJ, Boese ML, Longwell JJ, Earley AS. Rotational thromboelastometry (ROTEM) guided treatment of an Afghanistan viper envenomation at a NATO military hospital. Clin Toxicol (Phila). 2017 Mar;55(3):229–30.
140	Bello CS, Singh S, Al-Waley A, Hyde M, Khan MR. Salmonella arizonae infection from snake bite. Ann Saudi Med. 2001;21(5–6):352–3.
141	Argaz H, Fahd S, Brito JC. Serpents venimeux du Maroc: biogéographie et envenimation. ScienceLib. 2013;5(130509).
142	Ahmed MAA, Al-Nafeesah A, Al-Wutayd O, Mahgoub HM, Adam I. Severe childhood anemia and emergency blood transfusion in Gadarif Hospital, eastern Sudan. PLOS ONE. 2019 Dec 3;14(12).
143	Glatstein M, Lerman L, Friedman S, Carbell G, Munchak I, Valla U, et al. Severe disseminated intravascular coagulation in a child envenomated by Echis coloratus and successful treatment with monovalent equine immunoglobulin G antivenom. Toxicon. 2019 Sep;167:82–6.
144	Rebahi H, Nejmi H, Abouelhassan T, Hasni K, Samkaoui MA. Severe envenomation by Cerastes cerastes viper: an unusual mechanism of acute ischemic stroke. J Stroke Cerebrovasc Dis. 2014 Jan;23(1):169–72.
145	Al Qahtani MA, Altheaby A, Al Anazi T, Al Saad K, Binsalih S, Al Helail M. Snake bite complicated by acute kidney injury secondary to necrotizing glomerulonephritis. Saudi J Kidney Dis Transpl. 2014 Nov;25(6):1259–62.
146	Al-Sadoon MK. Snake bite envenomation in Riyadh province of Saudi Arabia over the period (2005-2010). Saudi J Biol Sci. 2015 Mar;22(2):198–203.
147	Al-Durihim H, Al-Hussaini M, Bin Salih S, Hassan I, Harakati M, Al Hajjaj A. Snake bite envenomation: experience at King Abdulaziz Medical City, Riyadh. Eastern Mediterranean Health Journal. 2010 Apr;16(4):438–41.
148	Khan YMT, Fatema N, Shekeili N. Snake Bite Envenomation: Experience in a Regional Hospital, Oman: A Retrospective Observational Study. SM TROPICAL MEDICINE JOURNAL (SMTMJ). 2017 Sep 4;2.
149	Elbashir MT, Nug FA, Mohammed OT, Yaseen DE, Elmaarif MSB, Allam THM. Snake Bite in Gezira Revision of 63 Envenomed Child. Gezira Journal of Health Sciences. 2012 Jan 1;8(1).
150	Eslamian L, Mobaiyen H, Bayat Makoo Z, Piri R, Benisi R, Naghavi-Behzad M. Snake bite in Northwest Iran: A retrospective study. Journal of Analytical Research in Clinical Medicine. 2016 Sep 10;4:133–8.
151	Nazir MU, Sheikh NA, Rafique R, Ilyas M, Trumbo BA, Nadeem K. Snake Bite Patterns, Management and Out-Come in Muzaffarabad, Azad Jammu & Kashmir. International Journal of Pathology. 2019 Oct 1;78–83.
152	Naseem A, Moin S. Snake bite with multi system involvement. Pak Armed Forces Med J. 2001;51(2):187–9.
153	Bux H, Khan MA, Memon AB, Shah RH, Ghouri RA. Snake bite, types and its effects on humanbeings. Med Channel. 2006;12(2):59–61.
154	Butt KZ, Anwar F, Rizwan M. Snake bite; experience in a field hospital. Professional Med J-Q. 2010;17(2):263–8.
155	Lohano AK, Alam MT, Zardari AA, Shaikh MA. Snake bite; frequency of various clinical presentations of admitted patients and average time to reach hospital. Professional Med J-Q. 2014;21(2):290–4.
156	Ahmed MAA, Massaad SO, Abdalla KO, MOmar S, Mahjoub AM. Snake Bites Envenoming Among Children in Gadarif, Eastern Sudan. 2019;9(6).
157	Berdai MA, Labib S, Harandou M. [Snake bites in children at the Fez University Hospital in Morocco]. Med Sante Trop. 2013;23(4):427–32.
158	Hawramy TAHusen. Snake Bites in Sulaimani – Iraq. Journal of Zankoy Sulaimani. 2004;7(1):105–9.
159	Nejadrahim R, Sahranavard M, Aminizadeh A, Delirrad M. Snake Envenomation in North-West Iran: A Three-Year Clinical Study. INTERNATIONAL JOURNAL OF MEDICAL TOXICOLOGY AND FORENSIC MEDICINE. 2019 WIN;9(1):31–8.
160	Naqvi R. Snake-bite-induced Acute Kidney Injury. J Coll Physicians Surg Pak. 2016 Jun;26(6):517–20.
161	Chafiq F, Rhalem N, Hmimou R, Fekhaoui M, Soulaymani A, Mokhtari A, et al. Snakebite and use of three antivenoms in Morocco: FAV-Afrique (R), Favirept (R) and Inoserp (R) MENA. In: CLINICAL TOXICOLOGY. 2016. p. 513–513.
162	Essafti M, Fajri M, Rahmani C, Abdelaziz S, Mouaffak Y, Younous S. Snakebite envenomation in children: An ongoing burden in Morocco. Ann Med Surg (Lond). 2022 May;77:103574.
163	Alcoba G, Potet J, Vatrinet R, Singh S, Nanclares C, Kruse A, et al. Snakebite envenoming in humanitarian crises and migration: A scoping review and the Médecins Sans Frontières experience. Toxicon X. 2022 Mar 1;13:100089.
164	Dadpour B, Shafahi A, Monzavi SM, Zavar A, Afshari R, Khoshdel AR. Snakebite Prognostic Factors: Leading Factors of Weak Therapeutic Response Following Snakebite Envenomation. APJMT. 2012;1:27–33.
165	Mahaba HM. Snakebite: epidemiology, prevention, clinical presentation and management. Ann Saudi Med. 2000 Jan;20(1):66–8.
166	Turabi A, Hasan S, Danyal A, Ahmed M, Asifl AH. Snakebite: identification, prevalence and management. Med Forum Mon. 2007;18(6):10–6.
167	Haidar NA, Emran MY, AlMuslemani EA. Snakebites in Hajjah, Yemen Republic: Epidemiology, management and the relation of the degree of acuity at presentation with outcome. Journal of Emergency Medicine, Trauma and Acute Care. 2012 May 10;2012(1):2.
168	Abu Baker MA, Al-Sarayreh M, Amr Z, Amr SS, Warrell DA. Snakebites in Jordan: A clinical and epidemiological study. Toxicon. 2022 Mar;208:18–30.
169	El Zahran T, Kazzi Z, Chehadeh AAH, Sadek R, El Sayed MJ. Snakebites in Lebanon: A Descriptive Study of Snakebite Victims Treated at a Tertiary Care Center in Beirut, Lebanon. J Emerg Trauma Shock. 2018;11(2):119–24.
170	Chafiq F, El Hattimy F, Rhalem N, Chippaux JP, Soulaymani A, Mokhtari A, et al. Snakebites notified to the poison control center of Morocco between 2009 and 2013. J Venom Anim Toxins Incl Trop Dis. 2016;22:8.
171	Abdul-Sahib BAS. [Snakes bites in Qadisiyah province: Study in the medical geography]. Al-Qadisiya for Humanities Sciences. 2009;12(2):229–58.
172	Tahseen SA. Study of clinico-epidemiological profile and outcome of poisonous snake bites in children. Med Forum Mon. 2016;27(4):28–32.
173	Hayat AS, Khan AH, Shaikh TZ, Ghouri RA, Shaikh N. Study of snake bite cases at Liaquat University Hospital Hyderabad/Jamshoro. J Ayub Med Coll Abbottabad. 2008;20(3):125–7.
174	Al-Hammami MM, Al-Omar DK, Al-Yassiri HM, Al-Asadi KH. Survival After Coagulopathy Induced by (Said Dakil) Snake Bite in Thi–qar (South of Iraq). Thi-Qar Med J. 2012;6(1):1–7.
175	Azab GB, Sakr ML, Abou Anza RE, Hamed OAE. Systemic interleukin-6 response in patients bitten by viperidae snakes. Ain-Shams J Forensic Med Clin Toxicol. 2005;4:178–89.
176	Dehghani R, Fathi B, Shahi MP, Jazayeri M. Ten years of snakebites in Iran. Toxicon. 2014 Nov;90:291–8.
177	Alkaabi JM, Al Neyadi M, Al Darei F, Al Mazrooei M, Al Yazedi J, Abdulle AM. Terrestrial snakebites in the South East of the Arabian Peninsula: patient characteristics, clinical presentations, and management. PLoS One. 2011;6(9):e24637.
178	Khan A, Al-Kathiri W, Balkhi B, Samrkandi O, Al-Khalifa M, Asiri Y. The burden of bites and stings management: Experience of an academic hospital in the Kingdom of Saudi Arabia. SAUDI PHARMACEUTICAL JOURNAL. 2020 Aug;28(8):1049–54.
179	Khosravani M, Nodez SMM, Rafatpanah A, Mosalla S, Fekri S. The first study of snake and Scorpion envenomation in Qeshm Island, South of Iran. Journal of Entomology and Zoology Studies. 2018;6(2):982–7.
180	Jalali A, Savari M, Dehdardargahi S, Azarpanah A. The pattern of poisoning in southwestern region of iran: envenoming as the major cause. Jundishapur J Nat Pharm Prod. 2012;7(3):100–5.
181	Mohammad Alizadeh A, Hassanian-Moghaddam H, Zamani N, Rahimi M, Mashayekhian M, Hashemi Domeneh B, et al. The Protocol of Choice for Treatment of Snake Bite. Adv Med. 2016;2016:7579069.
182	Elmoheen A, Salem W, Al Essai G, Shukla D, Pathare A, Thomas SH. The Role of Point-of-Care Ultrasound (POCUS) in Envenomation by a Desert Viper. AMERICAN JOURNAL OF CASE REPORTS. 2020 Aug 21;21.
183	Larréché S, Jean FX, Benois A, Mayet A, Bousquet A, Vedy S, et al. Thromboelastographic study of the snakebite-related coagulopathy in Djibouti. Blood Coagul Fibrinolysis. 2018 Mar;29(2):196–204.
184	Obeidat MB, Al-Swailmeen AM, Al-Sarayreh M, Rahahleh KM. Thrombotic Microangiopathy Following Arabian Saw-Scaled Viper (Echis coloratus) Bite: Case Report. Am J Case Rep. 2020 Apr 15;21:e922000.
185	Amin RU, Hussain S, Iqbal M, Hussain W. Toxicity Patterns and Outcome of Snake Bite Cases at Nishtar Hospital Multan. PAKISTAN JOURNAL OF MEDICAL & HEALTH SCIENCES. 2015 Jan;9(1):113–5.
186	[Toxicovigilance General and Specific Reports - Year 2021] [Internet]. Centre Antipoison et de Pharmacovigilance du Maroc; Available from: https://www.capm-sante.ma/uploads/documents/93.pdf
187	Alkaff HM, Laswer A. Tropical article, Snake bites associated problems and management [Yemeni Style]. J Trop Nephro-Urol. 2008;8:55–62.
188	Madhusudhanan M, Yusuff AM. Unusual presentation of chronic idiopathic thrombocytopenic purpura. Oman Med J. 2008 Jan;23(1):48–9.
189	ALQuwaiay F, Alshammari H, Eltoum A, Almutairi H, Alshamari J, Ahmed H. Unusual Snake bite complications in a 70 year-old woman: A case Report. MEDICAL SCIENCE. 2022 May;26(123).
190	Al-Shamsi MM, Al-Barqawi AR, Abdullah AH, Al-Jelawi MK. Venomous snakebites in Diwaniah: A Clinicoepidemiological descriptive study. AL-Qadisiya Med J. 2014;10(18):112–7.
191	Sally EH, Michel F, Robert S. Viper Bite in a Lebanese Child. Journal of Pediatrics & Neonatal Care. 2016 Dec 7;Volume 5(Issue 8).
192	Busais SM, Al Maliki AH, Ghazwani IH. [Venomous Snakes and Snakebites in Jazan Region, KSA]. JKAU: Sci. 2023 Feb 4;31:51–8.
193	Maddry JK, Sessions D, Heard K, Lappan C, McManus J, Bebarta VS. Wartime Toxicology: Evaluation of a Military Medical Toxicology Telemedicine Consults Service to Assist Physicians Serving Overseas and in Combat (2005-2012). JOURNAL OF MEDICAL TOXICOLOGY. 2014 Sep;10(3):261–5.
194	[Annual Health Statistical Report 2021 - Republic of the Sudan]. 2022.
195	[Annual Health Report - Palestine 2021] [Internet]. 2023 [cited 2023 Feb 22]. Available from: https://info.wafa.ps/ar_page.aspx?id=3024
196	Kojidi HM, Taramsari MR, Taramsari MR, Hashemi E, Attarchi M. [Evaluation of Clinical and Iaboratory Findings in Snakebite Patients]. Journal of Guilan University of Medical Sciences. 2017 Jul;26(102):71–7.
197	Quraishi NA, Qureshi HI, Simpson ID. A contextual approach to managing snake bite in Pakistan: snake bite treatment with particular reference to neurotoxieity and the ideal hospital snake bite kit. J Pak Med Assoc. 2008 Jun;58(6):325–31.
198	Palangasinghe DR, Weerakkody RM, Dalpatadu CG, Gnanathasan CA. A fatal outcome due to pulmonary hemorrhage following Russell’s viper bite. Saudi Med J. 2015 May;36(5):634–7.
199	Simpson ID. A study of the current knowledge base in treating snake bite amongst doctors in the high-risk countries of India and Pakistan: does snake bite treatment training reflect local requirements? Trans R Soc Trop Med Hyg. 2008 Nov;102(11):1108–14.
200	Abstracts of 2022 Middle East and North Africa Toxicology Association (MENATOX) Conference (11–14 May 2022, Muscat, Oman). Toxicology Communications. 2022 Dec 31;6(1):120–9.
201	Hassanian-Moghaddam H, Zamani N, Rahimi M, Shadnia S, Pajoumand A, Sarjami S. Acute Adult and Adolescent Poisoning in Tehran, Iran; the Epidemiological Trend between 2006 and 2011. Arch Iran Med. 2014 Jul 31;17(8):534–8.
202	Golay V, Roychowdhary A, Pandey R, Singh A, Pasari A, Abraham A. Acute interstitial nephritis in patients with viperine snake bite: single center experience of a rare presentation. Saudi J Kidney Dis Transpl. 2012 Nov;23(6):1262–7.
203	Farzaneh E, Amani F, Sadeghiyeh S, Sayad Rezaeei E, Mirzarahimi M, Mostafazadeh B, et al. Acute Poisoning in Adults Admitted in Ardabil Imam Khomeini Hospital. Journal of Ardabil University of Medical Sciences. 2012 Nov 10;12(5):95–102.
204	Senthilkumaran S, Jena NN, Sandeep GB, Thirumalaikolundusubramanian P. Adrenal insufficiency in snake envenomation: Another piece of puzzle? Saudi J Kidney Dis Transpl. 2016 May;27(3):624–5.
205	Mullins ME, Gerardo CJ, Bush SP, Rose SR, Greene S, Quackenbush EB, et al. Adverse Events in the Efficacy of Crotalidae Polyvalent Immune Fab Antivenom vs Placebo in Recovery from Copperhead Snakebite Trial. South Med J. 2018 Dec;111(12):716–20.
206	Watson LI, Spivey C, Menon CR, Kotwall CA, Clancy TV, Hope WW. An evaluation of snake bites and antivenin use at a regional medical center. Am Surg. 2010 Jul;76(7):755–8.
207	Dehghani R, Fathi B, Sedaghat MM. Analysis of Fang Puncture Wound Patterns in Isfahan Province’s, Iran, Venomous and Non-Venomous Snakes. International Archives of Health Sciences. 2015;2(1):1–6.
208	Abroug E, Nouira S. Antagonization of tumor necrosis factor in snake bite - A new approach for an old threat. INTENSIVE CARE MEDICINE. 2001 May;27(5):800–2.
209	Şahin A, Arıcı MA, Hocaoğlu N, Kalkan Ş, Tunçok Y. Antivenom use in bite and sting cases presenting to a public hospital. Ulus Travma Acil Cerrahi Derg. 2018 Jul;24(4):343–50.
210	Babaie M, Salmanizadeh H, Zolfagharian H. Blood Coagulation Induced by Iranian Saw-Scaled Viper (Echis Carinatus) Venom: Identification, Purification and Characterization of a Prothrombin Activator. IRANIAN JOURNAL OF BASIC MEDICAL SCIENCES. 2013 Nov;16(11):1145–50.
211	Bush SP, Mooy GG, Phan TH. Catastrophic acute ischemic stroke after Crotalidae polyvalent immune Fab (ovine)-treated rattlesnake envenomation. Wilderness Environ Med. 2014 Jun;25(2):198–203.
212	Najafi F, Ahmadi Jouibari T, Moradi Nazar M, Izadi N. Causes and Risk Factors of Self- Poisoning in Adolescents 15 to 20 Years: A Single-Center Study With 321 Patients. Iranian Journal of Forensic Medicine. 2012 Mar 10;18(1):33–8.
213	Ariga K, Dutta TK, Haridasan S, Pillai Puthenpurackal PS, Harichandrakumar KT, Parameswaran S. Chronic Kidney Disease after Snake Envenomation Induced Acute Kidney Injury. Saudi J Kidney Dis Transpl. 2021;32(1):146–56.
214	Gerardo CJ, Vissoci JRN, Brown MWJ, Bush SP. Coagulation parameters in copperhead compared to other Crotalinae envenomation: secondary analysis of the F(ab’)2 versus Fab antivenom trial. Clin Toxicol (Phila). 2017 Feb;55(2):109–14.
215	Asad MHHB, Razi MT, Khan T, Najam-Us-saqib Q, Murtaza G, Hussain MS, et al. Coagulopathies in Naja naja karachiensis (black Pakistan cobra) bites and its effect on coagulation tests upon storage of platelet-poor plasma. Acta Pol Pharm. 2012;69(6):1031–4.
216	Cox M, Reeves J, Smith K. Concepts in crotaline snake envenomation management. ORTHOPEDICS. 2006 Dec;29(12):1083–7.
217	Türkmen A, Temel M. Algorithmic approach to the prevention of unnecessary fasciotomy in extremity snake bite. Injury. 2016 Dec;47(12):2822–7.
218	Mao YC, Liu PY, Chiang LC, Lee CH, Lai CS, Lai KL, et al. Clinical manifestations and treatments of Protobothrops mucrosquamatus bite and associated factors for wound necrosis and subsequent debridement and finger or toe amputation surgery. Clin Toxicol (Phila). 2021 Jan;59(1):28–37.
219	Rahimi-Movaghar V. Controlled evaluation of injury in an international Safe Community: Kashmar, Iran. Public Health. 2010 Apr;124(4):190–7.
220	Michael G. Early severity predictors of snakebite envenomation in the southern region of Tunisia. Journal of Acute Disease. 2022 Apr 6;11:88.
221	Benabdellah FZ, Soulaymani A, Mokhtari A, Soulaymani-Bencheikh R, Khadmaoui A, Hami H. Economic evaluation of the direct cost resulting from childhood poisoning in Morocco: micro-costing analysis. Arch Public Health. 2020;78:59.
222	Morocco A, Hendrickson R, Haddock R. Envenomation by the brown tree snake (Boiga irregularis) on Guam. CLINICAL TOXICOLOGY. 2006;44(5):643–643.
223	Kuch U, Mebs D. Envenomations by colubrid snakes in Africa, Europe, and the Middle East. JOURNAL OF TOXICOLOGY-TOXIN REVIEWS. 2002;21(1–2):159–79.
224	Khan M. Envomation by venomous snakes in Pakistan. In 2020.
225	Ebrahimi V, Hamdami E, Khademian M, Moemenbellah-Fard M, Vazirianzadeh B. Epidemiologic prediction of snake bites in tropical south Iran: Using seasonal time series methods. CLINICAL EPIDEMIOLOGY AND GLOBAL HEALTH. 2018 Dec;6(4):208–15.
226	Aryaie M, Dokoohaki R, Rezaeian Mehrabadi A, Bakhsha F. Epidemiological Study of Poisoning in Teaching Hospitals in Shiraz in 1387. Alborz University Medical Journal. 2012 Apr 10;1(2):71–6.
227	Masoumi G, Ganjei Z, Teymoori E, Sabzghabaee AM, Yaraghi A, Akabri M, et al. Evaluating the Prevalence of Intentional and Unintentional Poisoning in Vulnerable Patients Admitted to a Referral Hospital. Journal of Isfahan Medical School. 2013 Oct 23;31(252):1452–60.
228	Bentur Y, Raikhlin-Eisenkraft B, Galperin M. Evaluation of antivenom therapy in Vipera palaestinae bites. Toxicon. 2004 Jul;44(1):53–7.
229	Aktar F, Aktar S, Yolbas I, Tekin R. Evaluation of Risk Factors and Follow-Up Criteria for Severity of Snakebite in Children. Iran J Pediatr. 2016 Aug;26(4):e5212.
230	Elmoheen A, Salem WA, Haddad M, Bashir K, Thomas SH. Experience of Snakebite Envenomation by a Desert Viper in Qatar. J Toxicol. 2020;2020:8810741.
231	Anwar M, Green J, Norris P. Health-seeking behaviour in Pakistan: a narrative review of the existing literature. Public Health. 2012 Jun;126(6):507–17.
232	Alanazi MQ, Al-Jeriasy MI, Al-Assiri MH, Afesh LY, Alhammad F, Salam M. Hospital Performance Indicators and Their Associated Factors in Acute Child Poisoning at a Single Poison Center, Central Saudi Arabia. Medicine (Baltimore). 2015 Dec;94(52):e2339.
233	Davis KL, Kolisnyk JT, Klote MM, Yacovone MA, Martin BL, Nelson MR. Implications of venom hypersensitivity for a deploying soldier. Mil Med. 2007 May;172(5):544–7.
234	Moini M, Peyvandi AA, Rasouli MR, Khajei A, Kakavand M, Eghbal P, et al. Pattern of animal-related injuries in Iran. Acta Med Iran. 2011;49(3):163–8.
235	Oukkache N, Eljaoudi R, Larréché S, Chakir S, Chafi q, Hmyene A, et al. Snake bites in morocco: Progress and challenges. Advances in Toxicology and Toxic Effects. 2019 Nov 21;3:009–14.
236	Rhalem N, Aghandous R, Chaoui H, Eloufir R, Badrane N, Windy M, et al. Role of the Poison Control Centre of Morocco in the Improvement of Public Health. Asia Pacific Journal of Medical Toxicology. 2013 Sep 1;2(3):82–6.
237	Abi-Rizk A, Rima M, Bloquet S, Sadek R, Sleiman Y, Fajloun Z, et al. Lethal, Hemorrhagic, and Necrotic Effects of Montivipera bornmuelleri Venom. CURRENT HERPETOLOGY. 2017 Feb;36(1):58–62.
238	Köse R. [The management of snake envenomation: evaluation of twenty-one snake bite cases]. Ulus Travma Acil Cerrahi Derg. 2007 Oct;13(4):307–12.
239	Khahro S, Ali T, Memon N, Memon Z. Occupational accidents: a comparative study of construction and manufacturing industries. CURRENT SCIENCE. 2020 Jan 25;118(2):243–8.
240	Abd Rabou AF. On the Occurrence and Health Risks of the Venomous Palestine Viper (Vipera palaestinae Werner, 1938) in the Gaza Strip -Palestine. Biomedical Journal of Scientific & Technical Research. 2019;18(5).
241	Hassanian-Moghaddam H, Pajoumand A, Sarjami S. One year epidemiological study of acute adult and adolescent poisoning admitted to Loghman Hospital, Tehran. 2004-2005. Iranian Journal of Forensic Medicine. 2008 Jan 10;13(4):235–40.
242	Ertem K, Esenkaya I, Kaygusuz MA, Turan C. [Our clinical experience in the treatment of snakebites]. Acta Orthop Traumatol Turc. 2005;39(1):54–8.
243	Naseri K, Kiani Z, Sajadi ZS, Mehrpour O, Sadeghi M. Pattern of Inpatients Acute Poisonings in Birjand City, East of Iran. Research Square. 2020 Aug 11;
244	Arora P, Belwal S, Uniyal B, Saxena S. Plasmapheresis in a case of acute kidney injury with severe hemolysis and thrombocytopenia due to hematotoxic (Russell’s viper) snake bite. Saudi J Kidney Dis Transpl. 2020;31(1):276–80.
245	Saddique A. Poisoning in Saudi Arabia: ten-year experience in King Khaled University Hospital. Ann Saudi Med. 2001;21(1–2):88–91.
246	Amr Z, Disi A. Venomous Snakes and Snakebites in Jordan. Faiz A, Fernando R, Gnanathasan C, Habib A, Yang C, Gopalakrishnakone P, editors. CLINICAL TOXINOLOGY IN ASIA PACIFIC AND AFRICA. 2015;251–73.
247	Mohseni Saravi B, kabirzadeh A, Asghari Z, Reza Zadeh I, Bagherian Farahabbadi E, Siamian H. Prevalence of Non-drug Poisoning in Patients Admitted to Hospitals of Mazandaran University of Medical Sciences, 2010-2011. Acta Inform Med. 2013;21(3):192–5.
248	Parkin JD, Ibrahim K, Dauer RJ, Braitberg G. Prothrombin activation in eastern tiger snake bite. Pathology. 2002 Apr;34(2):162–6.
249	Lavonas EJ, Burnham RI, Schwarz J, Quackenbush E, Lewis B, Rose SR, et al. Recovery from Copperhead Snake Envenomation: Role of Age, Sex, Bite Location, Severity, and Treatment. J Med Toxicol. 2020 Jan;16(1):17–23.
250	Riddle MS, Shiau DT, Sanders JW, Putnam SD, Buff A, Beasley W, et al. Self-reported incidence of snake, spider, and scorpion encounters among deployed U.S. military in Iraq and Afghanistan. Mil Med. 2007 Oct;172(10):1099–102.
251	Boughdiri H, Gansuana M, Nouira S. Signalisation d’un cas de morsure par Varanus griseus (Daudin, 1803) au Sud de la Tunisie. Bull Soc Herp Fr. 2019 Jun 29;170:9–16.
252	Ahmed A. Snake and Scorpion Venoms and their Antidotes In Khartoum State‏. 2006;
253	Ahmed SM, Qureshi UA, Rasool A, Charoo BA, Iqbal Q. Snake bite envenomation in children in Kashmir. Indian Pediatr. 2011 Jan;48(1):66–7.
254	Dawman L, Sekar A, Varma TH, Nada R, Tiewsoh K. Snake bite-induced renal medullary angitiis in a child: A case report. Saudi J Kidney Dis Transpl. 2019;30(1):231–4.
255	Kohli HS, Sakhuja V. Snake bites and acute renal failure. Saudi J Kidney Dis Transpl. 2003;14(2):165–76.
256	Potet J, Singh S, Ritmeijer K, Sisay K, Alcoba G, Jouberton F, et al. Snakebite envenoming at MSF: A decade of clinical challenges and antivenom access issues. Toxicon X. 2023 Mar;17:100146.
257	Senthilkumaran S, Balamurugan N, Karthikeyan N, Thirumalaikolundusubramanian P. Snakebite Mimicking Brain Death: Bedside Clues. Indian J Crit Care Med. 2021 Dec;25(12):1464.
258	Jabbour E. Snakebite in Lebanon: The painful reality. Mediterranean Journal of Emergency Medicine. 2020;28:64–8.
259	Satish H, Jayachandran S, Priyamvada PS, Keepanasseril A, Sravankumar J, Sankar G, et al. Snakebite-induced acute kidney injury requiring dialysis in second trimester of pregnancy: Successful outcomes in a therapeutic quagmire. Saudi J Kidney Dis Transpl. 2017;28(2):437–40.
260	Golay V, Roychowdhary A, Pandey R. Spontaneous peri-nephric hematoma in a patient with acute kidney injury following Russell’s viper envenomation. Saudi J Kidney Dis Transpl. 2015 Mar;26(2):335–8.
261	Chippaux JP. Sur l’envenimation ophidienne pédiatrique au CHU de Fès (Maroc). Med Sante Trop. 2014;24(1):111.
262	Ittyachen AM, Jose MB. Thalamic infarction following a Russell’s viper bite. Southeast Asian J Trop Med Public Health. 2012 Sep;43(5):1201–4.
263	Weinstein SA, Warrell DA, Daoues K, Vidal N. The first reported snakebite by an African snake-eater, Polemon spp. (Atractaspididae, Aparallactinae); Local envenoming by Reinhardt’s snake-eater, Polemon acanthias (Reinhardt, 1860). Toxicon. 2021 Sep;200:92–5.
264	Mohammed NA. The Patterns of Poisoning Exposure in Different Ages in Duhok Governate: A three Years Study (2016, 2017, 2018). BAGHDAD SCIENCE JOURNAL. 2022;19(4):725–31.
265	Elbey B, Baykal B, Yazgan U, Zengin Y. The prognostic value of the neutrophil/lymphocyte ratio in patients with snake bites for clinical outcomes and complications. SAUDI JOURNAL OF BIOLOGICAL SCIENCES. 2017 Feb;24(2):362–6.
266	Yildirim C, Bayraktaroğlu Z, Gunay N, Bozkurt S, Köse A, Yilmaz M. The use of therapeutic plasmapheresis in the treatment of poisoned and snake bite victims: an academic emergency department’s experiences. J Clin Apher. 2006 Dec;21(4):219–23.
267	Gerardo CJ, Vissoci JRN, de Oliveira LP, Anderson VE, Quackenbush E, Lewis B, et al. The validity, reliability and minimal clinically important difference of the patient specific functional scale in snake envenomation. PLoS One. 2019;14(3):e0213077.
268	Khan M. The Snakebite Problem in Pakistan. chicago Herpetological Bulletin. 2014 Jan 1;49 (12):165–7.
269	Bailey M. Tropical skin diseases in British military personnel. JOURNAL OF THE ROYAL ARMY MEDICAL CORPS. 2013 Sep;159(3):224–8.
270	Ineich I, Girard F, Ping T, Reynes J, Weinstein SA. Two case reports of local envenoming by the Spotted grass snake, Psammophylax rhombeatus (Linnæus, 1758) (Serpentes, Psammophiidae). Toxicon. 2021 May;195:24–8.
271	Ismail M, Memish ZA. Venomous snakes of Saudi Arabia and the Middle East: a keynote for travellers. Int J Antimicrob Agents. 2003 Feb;21(2):164–9.
272	Vasheghani-Farahani M, Marashi S. When to restart breastfeeding in a lactating mother after a snakebite? ARHIV ZA HIGIJENU RADA I TOKSIKOLOGIJU-ARCHIVES OF INDUSTRIAL HYGIENE AND TOXICOLOGY. 2016 Mar;67(1):71–71.
273	Theophanous RG, Vissoci JRN, Wen FH, Griffin SM, Anderson VE, Mullins ME, et al. Validity and reliability of telephone administration of the patient-specific functional scale for the assessment of recovery from snakebite envenomation. PLoS Negl Trop Dis. 2019 Dec;13(12):e0007935.
274	Scrimgeour EM, Gallagher M, Gardner A, Kaabi JMM. Venomous snake-bite and use of polyvalent snake antivenom in Oman. Oman Medical Journal. 2001 Jan 1;18:20–6.
275	Warrell DA. Clinical Toxicology of Snakebite In Africa and The Middle East / Arabian Peninsula. In: Handbook of Clinical Toxicology of Animal Venoms and Poisons. CRC Press; 2008.
276	Leban V, Gruzdyte L, Perminas M, Mikuleviciene G, Kabata P, Anand J, et al. Viperidae snakebites and antivenoms in central and southeastern European and neighbouring countries of Asia and Middle East. CLINICAL TOXICOLOGY. 2017 Jun;55(5):489–90.
277	Lamb L, Ross DA, Lalloo DG, Green A, Morgan ER, Warrell DA. Management of venomous bites and stings in British Military Personnel deployed in Iraq, Afghanistan and Cyprus. J R Army Med Corps. 2008 Dec;154(4 Suppl):2–40.
278	Dehghani R, Mehrpour O, Shahi MP, Jazayeri M, Karrari P, Keyler D, et al. Epidemiology of venomous and semi-venomous snakebites (Ophidia: Viperidae, Colubridae) in the Kashan city of the Isfahan province in Central Iran. J Res Med Sci. 2014 Jan;19(1):33–40.
279	Albaba I. Venomous snakes and envenomation in Palestine. Journal of Entomology and Zoology Studies. 2017;5(2):493–5.
280	Avinash A, Alok G, Arjun K. What dose of anti-snake venom should be given in severe neuroparalytic snake bite? Ann Thorac Med. 2011;6(1):47–8.
281	Gouda GM. [Summer injuries in the emergency department]. Med Arabiz. 2008;12(23):105–12.
282	Sameh Nassif W. Leave snakes alone! Oman Med J. 2001;17(3):42–4.
283	Sarkar N, Basu S, Chandra P, Chowdhuri S, Mukhopadhyay P. Nephrotoxicity in krait bite: a rare case series of three fatalities in consecutive bites by a single snake. EGYPTIAN JOURNAL OF FORENSIC SCIENCES. 2018 Dec;8(1).
284	Shah S, Naqvi S, Abbas M. Use of neostigmine in black mamba snake bite: a case report. ANAESTHESIA PAIN & INTENSIVE CARE. 2016 Mar;20(1):77–9.
285	Thakre M. Snake bite poisoning presenting as pseudo brain death. JOURNAL OF THE NEUROLOGICAL SCIENCES. 2019 Oct 15;405.
286	Hamdi MF, Baccari S, Daghfous M, Tarhouni L. Upper limb compartment syndrome after an adder bite: a case report. Chin J Traumatol. 2010 Apr 1;13(2):117–9.
